# Supplementary material for: PHR1 mediates rapid high light responses and acclimation to high photosynthetic activity
Source: Plant J. 2026 May 5;126(3):e70901. doi: 10.1111/tpj.70901 (PMC13139890; doi:10.1111/tpj.70901)
Supplement: Supplementary file 2 — Table S1. Annotated lipid features in WT (Col‐0) and srg3 mutants following a shift to high light. Table S2. Lipid features whose levels were significantly altered upon shifting to the WT (Col‐0). Table S3. Heat‐responsive lipid features whose levels differed significantly between WT (Col‐0) and srg3 mutants. [file TPJ-126-0-s001.xlsx]

## Sheet: Suppl Table 1
Supplemental Table 1: Annotated lipid features in wildtype (col0) and srg3 mutants following a shift to high light. The ID of each lipid feature is defined by its retention time, mass-to-charge ratio and electrospray ionisation mode. All eight groups (control vs. highlight treated for two and seven hours; col0 vs. srg3) were included in the univariate statistical analysis. Fold changes were calcu…
								col0_co_2h	col0_co_2h	col0_co_2h	col0_co_2h	col0_co_2h	srg3_co_2h	srg3_co_2h	srg3_co_2h	srg3_co_2h	col0_HL_2h	col0_HL_2h	col0_HL_2h	col0_HL_2h	srg3_HL_2h	srg3_HL_2h	srg3_HL_2h	srg3_HL_2h	col0_co_7h	col0_co_7h	col0_co_7h	col0_co_7h	srg3_co_7h	srg3_co_7h	srg3_co_7h	srg3_co_7h	col0_HL_7h	col0_HL_7h	col0_HL_7h	srg3_HL_7h	srg3_HL_7h	srg3_HL_7h	srg3_HL_7h
Compound	mass-to charge ratio	Retention time (min)	Anova (p)	Max Fold Change	Highest Mean	Lowest Mean	Minimum CV (%)	normalised abundance	normalised abundance	normalised abundance	normalised abundance	normalised abundance	normalised abundance	normalised abundance	normalised abundance	normalised abundance	normalised abundance	normalised abundance	normalised abundance	normalised abundance	normalised abundance	normalised abundance	normalised abundance	normalised abundance	normalised abundance	normalised abundance	normalised abundance	normalised abundance	normalised abundance	normalised abundance	normalised abundance	normalised abundance	normalised abundance	normalised abundance	normalised abundance	normalised abundance	normalised abundance	normalised abundance	normalised abundance
2.35_875.4799m/z+	875.48	2.35427	0	Infinity	srg3_HL_7h	col0_co_2h	34	0	0	0	0	1613.33	14502.9	18416	11613.9	0	0	0	0	8493.16	8070.71	21503.2	10804.2	0	0	0	0	1425.75	701.951	5675.87	9576.86	0	0	0	0	9231.15	19520.5	23298.3	19009.3
2.96_823.5087n+	824.516	2.96037	0	Infinity	srg3_HL_7h	col0_co_2h	26	0	0	0	0	25982.9	66124.9	61989.9	86983.8	0	0	0	0	27904.9	35308.6	119928	67055.5	0	0	0	0	30731.9	31565.5	49528.6	49391.3	0	0	0	0	55324.4	401468	237392	403972
2.98_1016.6164m/z+	1016.62	2.97658	0	Infinity	srg3_HL_7h	col0_co_2h	61	0	0	0	0	263.051	6683.7	4619.55	8919.92	0	0	0	0	2924.52	4000.64	14893.6	4747.57	0	0	0	0	1486.49	2816.5	5831.95	1388.08	0	0	0	0	9178.8	57128.7	33813.6	64342.7
4.82_1074.7107m/z+	1074.71	4.81753	0	Infinity	srg3_HL_7h	col0_co_2h	54	0	0	0	0	2091.61	28249.3	24743.4	18205.7	0	0	0	0	1544.08	25812.5	34652.2	26749.6	0	0	0	0	6790.11	10831	16638.4	25560.1	0	0	0	0	21151.4	45599.1	81234.7	94453
2.98_1032.6132m/z+	1032.61	2.98198	0	Infinity	srg3_HL_7h	col0_co_2h	57	0	0	0	0	2446.16	3347.94	1127.59	5342.85	0	0	0	0	5318.32	1002.97	12805.9	501.173	0	0	0	0	1948.51	838.184	3509.48	1600.51	0	0	0	0	12423.2	173034	74423.2	275958
4.26_810.5371m/z+	810.537	4.26007	0	Infinity	srg3_HL_7h	col0_co_2h	25	0	0	0	0	1216.23	7407.81	7392.26	10672.3	0	0	0	0	1718.1	4934.85	9090.83	5363.04	0	0	0	0	4050.75	2290.73	4000.64	4358.78	0	0	0	0	7696.2	32683.9	8043.87	21981.8
6.39_1028.7038m/z+	1028.7	6.38742	0	Infinity	srg3_HL_7h	col0_co_2h	30	0	0	0	0	10423.8	13840	32515.6	44771.1	0	0	0	0	15768.4	2677.37	89538.1	21830.6	0	0	0	0	20588.5	4681.12	54872.9	17195.9	0	0	0	0	37372.8	44274.9	20482.1	40698.9
6.07_1028.7062m/z+	1028.71	6.06857	0	Infinity	srg3_HL_7h	col0_co_2h	19	0	0	0	0	3644.31	32561.5	52235.4	57621.4	0	0	0	0	2330.34	19367.2	101348	34698.5	0	0	0	0	9358.28	15614.5	39137	23534	0	0	0	0	40641.1	64729.5	53399.3	61489.1
4.35_893.5736m/z+	893.574	4.35193	0	Infinity	srg3_co_2h	col0_co_2h	41	0	0	0	0	1308.42	13073.9	23187.9	39605.7	0	0	0	0	2300.09	1699.48	35072.6	11786.5	0	0	0	0	7951.27	3135.88	17487.1	5505.86	0	0	0	0	8033.08	17719.6	12930.2	7682.71
2.92_867.5585m/z+	867.558	2.92255	0	Infinity	srg3_HL_7h	col0_co_2h	28	0	0	0	0	16942.6	37496.2	13574.1	57427.5	0	0	0	0	14725.4	16400.3	64385.4	29357.9	0	0	0	0	18124.7	13165.6	26499.3	20451.2	0	0	0	0	40769.8	175527	106046	189783
2.92_808.4979n+	826.532	2.92255	0	Infinity	srg3_HL_7h	col0_co_2h	19	0	0	0	0	38980.9	111253	51631.3	97032	0	0	0	0	59254.4	32791.2	133537	70320.8	0	0	0	0	59124.8	43314.5	68867	64277.7	0	0	0	0	107480	318283	196280	444633
4.02_1014.6030m/z+	1014.6	4.0223	0	Infinity	srg3_HL_7h	col0_co_2h	30	0	0	0	0	1331.67	14801.1	38092.5	13610.6	0	0	0	0	2849.02	10701.3	17721.1	19381.1	0	0	0	0	10830.9	5174.94	17982.7	7904.4	0	0	0	0	18065.9	28610.3	14022.1	22326
4.05_972.5920m/z+	972.592	4.05472	0	Infinity	srg3_HL_7h	col0_co_2h	28	0	0	0	0	955.552	11361	14089.6	5963.41	0	0	0	0	4279.61	6093.27	15325.8	8119.5	0	0	0	0	6611.43	7187.34	8195.72	11958.4	0	0	0	0	40284.1	71504.5	34012.4	86534.1
3.99_986.6074m/z+	986.607	3.989	0	Infinity	srg3_HL_7h	col0_co_2h	37	0	0	0	0	12882.3	40159.7	44449.2	75565.2	0	0	0	0	18088.6	25118.9	88303.2	45634.3	0	0	0	0	37804.2	19145.5	55247.4	23356.3	0	0	0	0	96626.7	172011	74258.1	114285
5.95_1010.6713n+	1028.71	5.94882	0	Infinity	srg3_HL_7h	col0_co_2h	24	0	0	0	0	27658.3	124482	128120	167992	0	0	0	0	23804.5	72842.3	238347	124363	0	0	0	0	79093.2	71308.6	117571	72504.5	0	0	0	0	156443	229321	142456	228455
3.28_629.4406m/z+	629.441	3.2802	0	Infinity	srg3_HL_7h	col0_co_2h	33	0	0	0	0	24323.7	54361.9	64855	95443.3	0	0	0	0	20129.2	34838.7	87525.2	64628.7	0	154.702	0	0	46009	35498.5	72402.5	35124	0	0	0	0	73002.8	125729	59388.3	103844
2.22_929.5588m/z+	929.559	2.22457	0	Infinity	srg3_HL_7h	col0_co_2h	50	0	0	0	0	3406.43	15857.5	29677.3	21308.9	0	0	0	0	4706.25	6276.8	56426.3	8403.66	0	0	0	0	5771.13	3173.85	11515.7	9740.68	0	0	0	0	16316.1	284578	147371	370202
4.82_1115.7374m/z+	1115.74	4.81753	0	Infinity	srg3_HL_7h	col0_co_2h	57	0	0	0	0	1038.69	15443	13437.6	10952.2	0	0	0	0	1229.37	3483.74	13708.9	16945.6	0	0	0	0	5051.72	9910.99	1311.83	13039.7	0	0	0	0	11806.7	32457.2	31215.1	57968.2
4.11_585.4301m/z+	585.43	4.11417	0	9.47392	srg3_HL_7h	srg3_co_7h	3	104606	127162	95341.4	100897	105332	82634.5	99048.2	95946.3	587439	544219	575185	577169	571916	521513	429182	494301	100107	93256.6	87396.4	95775.2	84516.7	83928.7	88465.2	87574.5	836963	738013	604751	703222	816241	802816	698078	946490
3.09_1046.6279m/z+	1046.63	3.09105	0	Infinity	srg3_HL_7h	col0_co_2h	34	0	0	0	0	4923.51	59375	30290.8	16203.3	0	0	0	0	3672.8	22669.2	18214.4	28677.8	0	0	0	0	13213.3	22567.6	13674.5	26008.6	0	0	0	0	63977.5	214474	164065	282976
4.07_837.5474m/z+	837.547	4.07093	0	Infinity	srg3_HL_7h	col0_co_2h	50	0	0	0	0	945.594	14595.5	24666.9	67154.5	0	0	0	0	5496.61	5317.02	56805.1	12599.3	0	0	0	0	12986.7	3208.86	37006.2	11543.8	0	0	0	0	48727	90387.4	22989	66496.4
5.95_1069.7325m/z+	1069.73	5.94882	0	Infinity	srg3_HL_7h	col0_co_2h	23	0	0	0	0	8602.6	64464.6	88667.8	119009	0	0	0	0	18471.7	36684.7	141225	77149.4	0	0	0	0	36823.7	50385.8	70122.8	68265.3	0	0	0	0	97371.7	153729	99707.3	134002
6.19_1069.7328m/z+	1069.73	6.19287	0	Infinity	srg3_HL_7h	col0_co_2h	28	0	0	0	0	1508.1	9128.94	21799.1	28009.3	0	0	0	0	5853.19	8358.03	33076.2	14183.7	0	0	0	0	5257.75	4058.42	11175.5	2233.23	0	0	0	0	15062.6	20065.6	10155.2	19397.9
4.66_824.5443m/z+	824.544	4.66082	0	Infinity	srg3_HL_7h	col0_co_2h	37	0	0	0	0	5862.68	23173.9	43682.3	46000.2	0	0	0	0	3789.92	11263.2	42861.1	11389	0	0	0	0	4632.68	5259.98	9466.52	4952.28	0	0	0	0	3506.73	106236	32965.7	61747.8
1.42_888.5291m/z+	888.529	1.42305	0	Infinity	srg3_HL_7h	col0_co_2h	41	0	0	0	0	47248.9	168032	223012	179101	0	0	0	0	49610.1	94275.8	260201	156579	0	0	0	0	68909	81135	191425	83352.6	0	0	0	0	109869	262614	338230	334924
6.18_1028.7052m/z+	1028.71	6.17665	0	Infinity	srg3_HL_7h	col0_co_2h	28	0	0	0	0	6728.92	61017.6	69619	101179	0	0	0	0	7278.62	35194.7	193081	45961.2	0	0	0	0	21213.9	17305.7	70085.1	38241.8	0	0	0	0	49885.2	88330	84461	103701
2.48_915.5572n+	916.564	2.47855	0	Infinity	srg3_HL_7h	col0_co_2h	43	0	0	0	0	5156.09	13006	25358	17037.2	0	0	0	0	2891.17	6509.38	51893.2	5854.28	0	0	0	0	2764.78	9810.6	9641.62	8529.13	0	0	0	0	12622.7	382798	194347	450514
6.27_1028.7043m/z+	1028.7	6.26852	0	Infinity	srg3_HL_7h	col0_co_2h	20	0	0	0	0	576.231	9972.37	29755	21151.1	0	0	0	0	5495.26	8633.83	41086.4	15762.1	0	0	0	0	5898.3	10764.9	10532.6	10745.6	0	0	0	0	26993.6	20474.8	21244.6	16834.5
4.61_880.5463m/z+	880.546	4.60678	0	Infinity	srg3_HL_7h	col0_co_2h	27	0	0	0	0	1185.93	12548.6	33035.6	10498.6	0	0	0	0	1838.44	13028.7	18540.7	10818.2	0	0	0	0	7228.34	7073.84	11102	11981.5	0	0	0	0	20420.7	57050.5	67791.9	71084
4.60_847.5509m/z+	847.551	4.60138	0	Infinity	srg3_HL_7h	col0_co_2h	25	0	0	0	0	9967.87	13027.6	23180.7	16392	0	0	0	0	8530.41	5399.27	26642.7	16726.6	0	0	0	0	20001.3	15683.8	19100.7	9714.03	0	0	0	0	62583.7	65787.7	51397.2	35793
2.51_911.5486m/z+	911.549	2.50557	0	Infinity	srg3_HL_7h	col0_co_2h	47	0	0	0	0	2625.41	9473.82	40691.9	25059.1	0	0	0	0	3246.25	6398.49	39439	35452	0	0	0	0	5419.2	1259.28	12044.7	2830.9	0	0	0	0	8566.89	25424	36200.3	30325.2
6.26_1069.7323m/z+	1069.73	6.26312	0	Infinity	srg3_HL_7h	col0_co_2h	14	0	0	0	0	21196.9	42272.9	66174.9	77123.5	0	0	0	0	17328.3	29940.6	95840.5	47412.6	0	0	0	0	35679	38250	85059.9	43054.4	0	0	0	0	67767.1	87310.3	64992.7	72000
2.51_852.4888n+	870.523	2.50557	0	Infinity	srg3_HL_7h	col0_co_2h	46	0	0	0	0	18764.7	64059.1	146250	81922	0	0	0	0	24582.1	67714.1	111865	113345	0	0	0	0	31097.8	31359.4	79156.3	50455.6	0	0	0	0	40078.5	122771	161744	145008
4.72_1074.7100m/z+	1074.71	4.72027	0	Infinity	srg3_HL_7h	col0_co_2h	33	0	0	0	0	1844.44	26650.5	42398.4	34645.9	0	0	0	0	3381.59	28059.6	25154.2	22899.4	0	0	0	0	6085.88	13294.3	13315.2	14600.2	0	0	0	0	25740.8	73047.2	82975.3	89340.1
4.70_1115.7356m/z+	1115.74	4.70405	0	Infinity	srg3_HL_7h	col0_co_2h	35	0	0	0	0	206.272	12069.7	22228.3	8904.17	0	0	0	0	1125.57	7455.72	14339.6	11430.7	0	0	0	0	7208.54	12767.2	5788.91	9185.19	0	0	0	0	7838.06	27999.6	43221.3	43422.3
2.83_743.4731m/z+	743.473	2.82527	0	Infinity	srg3_HL_7h	col0_co_2h	77	0	0	0	0	564.321	673.665	1929.66	8719.85	0	0	0	0	2313.88	446.206	17741.9	5438.04	0	0	0	0	2014.29	2549.14	11894.4	1373.27	0	0	0	0	6900.11	12398.6	6251.35	28699.5
2.84_869.5503n+	870.558	2.84148	0	Infinity	srg3_HL_7h	col0_co_2h	16	0	0	0	0	2258.86	18855.4	28471.7	19898.2	0	0	0	0	1677.51	9598.84	19083.2	24993.3	0	0	0	0	5789.81	5218.11	6318.69	7610.58	0	0	0	0	20562.2	194779	70635.4	207480
2.37_869.5162n+	870.524	2.37048	0	Infinity	srg3_HL_7h	col0_co_2h	46	0	0	0	0	27952.2	108656	186630	140624	0	0	0	0	39663.4	91034.5	195815	149304	0	0	0	0	48167.4	44558.8	122349	78018.3	0	0	0	0	64405.4	244130	256162	257574
2.84_897.5492n+	898.557	2.83608	0	Infinity	srg3_HL_7h	col0_co_2h	43	0	0	0	0	12778.7	50756.8	82431	59764.5	0	0	0	0	8298.57	37731.9	60072.7	77846.5	0	0	0	0	15786.7	23760.2	43948.2	24995.7	0	0	0	0	31516.4	112123	100941	110784
2.45_883.5543m/z+	883.554	2.44613	0	Infinity	srg3_HL_7h	col0_co_2h	57	0	0	0	0	3847.76	30559.5	65370.9	73831.5	0	0	0	0	7629	14118	84592.7	50577.8	0	0	0	0	5285.75	8838.81	20613.6	34238.4	0	0	0	0	78210.9	436798	256877	433355
2.45_824.4924n+	842.526	2.45153	0	Infinity	srg3_HL_7h	col0_co_2h	37	0	0	0	0	38746.1	182928	269161	248171	0	0	0	0	56197.6	89420.8	292896	260730	0	0	0	0	68802.9	83672.6	131100	157184	0	0	0	0	319950	1.15054e+06	719363	1.24095e+06
4.47_306.2203n+	613.447	4.47082	0	Infinity	srg3_HL_7h	col0_co_2h	20	0	0	0	0	5586.99	19625.9	17262.3	23974.8	0	0	0	0	3973.4	11533.8	25164.6	19644.1	0	0	0	0	9999.96	11436	15760.5	12527.7	0	0	0	0	31854.6	69093.1	22175.4	65998.5
2.43_899.5610n+	900.568	2.42992	0	Infinity	srg3_HL_7h	col0_co_2h	33	0	0	0	0	11341.2	69995.2	105095	88843.3	0	0	0	0	14140.5	35779.5	89068.9	100550	0	0	0	0	18984.4	24397.9	37780.9	39604.4	0	0	0	0	54970.6	333313	228340	390824
4.67_792.5028n+	810.537	4.66623	0	349.076	srg3_HL_7h	col0_HL_2h	13	20680.6	13477.6	16131.8	38129.4	587288	1.26727e+06	1.07852e+06	1.45004e+06	3313.24	5288.18	8957.24	4973.92	493672	723484	1.05845e+06	1.04433e+06	17613.7	15212.8	22306	15574.5	688132	827451	919955	936098	5762.18	9452.5	8378.46	8189.44	1.57244e+06	2.58062e+06	1.26631e+06	2.44621e+06
3.84_902.5283m/z+	902.528	3.8431	0	Infinity	srg3_HL_7h	col0_co_2h	59	0	0	0	0	548.57	2605.75	7167.12	3121.93	0	0	0	0	560.258	3064.78	7517.19	3927.91	0	0	0	0	1761.49	1704.79	3760.65	442.836	0	0	0	0	4219.38	28038.4	16818.7	28094.7
3.51_1016.6181m/z+	1016.62	3.51347	0	Infinity	srg3_HL_7h	col0_co_2h	31	0	0	0	0	3571.53	22108.2	20271.6	31168.4	0	0	0	0	3888.79	4265.61	43657.2	13971.2	0	0	0	0	9256.03	9054.36	15136.9	7957.02	0	0	0	0	37309.2	79581.5	53516.1	71779.4
1.68_886.5188m/z+	886.519	1.6779	0	Infinity	srg3_co_2h	col0_co_2h	54	0	0	0	0	41377.9	161801	311294	198341	0	0	0	0	45283.2	127476	295852	240215	0	0	0	0	69682.2	68715.5	217746	79091.5	0	0	0	0	53298.3	155711	266110	169492
3.55_1032.6132m/z+	1032.61	3.55128	0	Infinity	srg3_HL_7h	col0_co_2h	63	0	0	0	0	1432.12	10353.6	8595.72	19102.9	0	0	0	0	2074.63	5055.96	47587.4	4038.21	0	0	0	0	3693.39	4044.35	9689.18	2648.35	0	0	0	0	20646.3	165552	73735	167992
1.68_890.5127m/z+	890.513	1.6779	0	Infinity	srg3_HL_7h	col0_co_2h	57	0	0	0	0	7817.62	33043.4	53231.3	43089.4	0	0	0	0	12198.7	17073.7	99983.4	27709.7	0	0	0	0	12073.1	8950.5	43826	15784.4	0	0	0	0	9991.26	154505	72194.1	198682
5.46_845.5377m/z+	845.538	5.4616	0	Infinity	srg3_HL_7h	col0_co_2h	48	0	0	0	0	516.784	2682.53	3830.33	6267.43	0	0	0	0	601.649	1972.37	3807.54	4539.84	0	0	0	0	3005.44	1771.14	3595.76	5823.12	0	0	0	0	8204.99	24388.3	7560.1	32909.8
1.63_932.5587m/z+	932.559	1.62927	0	Infinity	srg3_HL_7h	col0_co_2h	51	0	0	0	0	3660.45	11684.4	4953.85	9325.05	0	0	0	0	1964.6	2522.7	35009.8	3548.9	0	0	0	0	1973.81	4965.58	1896.85	1872.69	0	0	0	0	4298.19	114360	85828.8	145823
1.63_874.5168m/z+	874.517	1.62927	0	Infinity	srg3_HL_7h	col0_co_2h	54	0	0	0	0	16972.4	51053.2	67038.5	89653.8	0	0	0	0	23122.9	12172.9	204038	20366.7	0	0	0	0	10508.6	18316	80993.2	24063.2	0	0	0	0	41183.7	544881	335947	579251
1.65_840.5111m/z+	840.511	1.65088	0	Infinity	srg3_HL_7h	col0_co_2h	24	0	0	0	0	540.684	4040.47	11314.5	2084.76	0	0	0	0	1065.72	4422.97	6955.05	8287.25	0	0	0	0	4048.55	2241.39	5033.57	1337.37	0	0	0	0	30806.4	43363.7	35731.9	24129.5
3.49_751.4740m/z+	751.474	3.49098	0	Infinity	srg3_co_2h	col0_co_2h	46	0	0	0	0	4973.89	14412.1	10859.8	38247.7	0	0	0	0	11559.1	3742.66	26505.5	7269.72	0	0	0	0	15670.5	3704.89	25216.4	8029.93	0	0	0	0	22002.5	16974.2	5471.83	16394.1
5.24_585.4302m/z+	585.43	5.23992	0	9.27119	srg3_HL_7h	srg3_co_2h	7	19483	20410.6	20457.1	11092	14437.6	12541.4	15568.7	20134.8	111943	95363.9	93959.1	93808.1	75728.3	71316.5	80246.2	83050.1	25122.4	26528.4	17419.8	18756.4	18892.7	15542.6	23648.2	16947.1	150928	142442	102970	134565	130461	145889	137356	167435
1.92_755.4445n+	756.452	1.92108	0	Infinity	srg3_HL_7h	col0_co_2h	45	0	0	0	0	24937.9	62949.9	59291.1	90791.1	0	0	0	0	24900.1	23038.6	125763	52771.5	0	0	0	0	28560.6	13643.4	47685	31524	0	0	0	0	53645.7	255699	136406	319604
3.75_645.4336m/z+	645.434	3.75123	0	Infinity	srg3_HL_7h	col0_co_2h	50	0	0	0	0	3756.64	11612.6	10772.5	32223.6	0	0	0	0	2694.92	2145.04	33924.5	6927.73	0	0	0	0	11196.7	7700.61	19520.5	7224.93	0	0	0	0	15131.9	66979.6	25874.6	62010.7
3.74_825.5227n+	826.53	3.73502	0	Infinity	srg3_HL_7h	col0_co_2h	35	0	0	0	0	79579.3	181565	282677	419322	0	0	0	0	89816.2	99058.1	419029	266539	0	0	0	0	117445	111499	285527	131755	0	0	0	0	252753	518648	273313	439599
2.74_866.5454m/z+	866.545	2.73882	0	Infinity	srg3_HL_7h	col0_co_2h	22	0	0	0	0	1252.85	7120.66	8411.93	5885.21	0	0	0	0	2260.72	2132.07	10367.7	8034.89	0	0	0	0	3584.43	2050.49	3251.61	2907.46	0	0	0	0	4257.78	36218.1	15537	44570.6
3.74_865.5418m/z+	865.542	3.74042	0	Infinity	srg3_co_2h	col0_co_2h	40	0	0	0	0	6230.16	42000.6	100940	100859	0	0	0	0	9815.5	18534.8	108685	61837.7	0	0	0	0	27311.6	12836.5	81694.8	22857.4	0	0	0	0	31267.4	75519.3	42670.8	43217.3
3.76_824.4930n+	842.527	3.75663	0	Infinity	srg3_HL_7h	col0_co_2h	44	0	0	0	0	56465.5	129683	145622	197221	0	0	0	99.3629	66088.1	63418.2	304850	59322.3	0	0	0	0	74179.8	74823.5	165773	77860	0	0	0	0	136296	838593	266939	841943
1.98_854.5013n+	872.535	1.97512	0	Infinity	srg3_HL_7h	col0_co_2h	27	0	0	0	0	87221.6	252968	301607	261163	0	0	0	0	101867	140143	389158	304665	0	0	0	0	123739	123217	211879	170027	0	0	0	0	226750	846789	704168	1.1528e+06
3.62_1016.6178m/z+	1016.62	3.62153	0	Infinity	srg3_HL_7h	col0_co_2h	28	0	0	0	0	4710.49	19149.8	38120	40967.1	0	0	0	0	9231.38	15133.9	54240.4	22761.1	0	0	0	0	11129	12276.9	15417.4	7499.37	0	0	0	0	20017.3	80628.7	57796.5	65847.5
3.64_1032.6119m/z+	1032.61	3.64315	0	Infinity	srg3_HL_7h	col0_co_2h	63	0	0	0	0	1034.39	20646	20601.4	23129	0	0	0	0	1570.83	6416.71	53763.7	2724.14	0	0	0	0	1687.91	5580.28	15527	6104.04	0	0	0	0	21181.2	177198	80076.1	177422
3.67_837.5489m/z+	837.549	3.67017	0	Infinity	srg3_co_7h	col0_co_2h	74	0	0	0	0	2135.66	4766.82	1840.27	16524.3	0	0	0	0	5142.26	2092.97	20882.2	3232.42	0	0	0	0	19787.5	2880.84	13282	5401.25	0	0	0	0	15156.7	17776.2	2639.62	4666.1
1.95_884.5061m/z+	884.506	1.9481	0	Infinity	srg3_co_2h	col0_co_2h	47	0	0	0	0	7811.96	24019.4	106928	29413.2	0	0	0	0	3507.72	24091.4	52813.6	31566	0	0	0	0	10901	5825.9	50684.1	10961.8	0	0	0	0	6364.42	24007.4	18928.2	14685.2
3.92_895.5896m/z+	895.59	3.91875	0	Infinity	srg3_HL_7h	col0_co_2h	38	0	0	0	0	26526.2	80705.1	102193	148210	0	0	0	0	23563.1	47571.9	163781	88982.2	0	0	0	0	50364.9	41604.8	90129.9	47487.6	0	0	0	0	94609.7	202200	94741.4	154849
3.34_645.4351m/z+	645.435	3.33965	0	Infinity	srg3_HL_7h	col0_co_2h	45	0	0	0	0	2349.15	6374.69	8175.08	19266.6	0	0	0	0	2636.29	1255.63	42190.6	2654.68	0	0	0	0	6090.23	2140.82	8299.89	6406.05	0	0	0	0	11590.8	149210	31288.5	133647
3.34_883.5549m/z+	883.555	3.33965	0	Infinity	srg3_HL_7h	col0_co_2h	47	0	0	0	0	16042.5	60878.5	46004.4	89095	0	0	0	0	21386.4	15455.3	138628	20717.7	0	0	0	0	25326.7	16833.3	47589.1	23456.8	0	0	0	0	62528.1	305820	102659	263141
3.35_895.5868m/z+	895.587	3.35048	0	Infinity	srg3_HL_7h	col0_co_2h	20	0	0	0	0	1866.49	12146.1	6743.26	21037.6	0	0	0	0	733.285	3722.09	15025.3	5497.82	0	0	0	0	2454.79	1820.67	2812.2	2919.11	0	0	0	0	5020.94	34145.9	12757.6	49377.2
5.06_879.5945m/z+	879.594	5.06158	0	Infinity	srg3_HL_7h	col0_co_2h	11	0	0	0	0	92920	315513	256678	364827	0	0	0	0	90062.3	156440	291315	287771	0	0	0	0	147563	176509	188498	184856	0	0	0	0	405998	926959	332725	747296
3.36_870.5587m/z+	870.559	3.36128	0	Infinity	srg3_HL_7h	col0_co_2h	52	0	0	0	0	9185.23	18673.8	4572.35	14221.8	0	0	0	0	4835.04	6036.52	27193.3	4696.84	0	0	0	0	1328.62	15098.3	7887.12	6839.1	0	0	0	0	14051.3	292503	96322.4	432173
1.50_920.5225m/z+	920.523	1.4987	0	Infinity	srg3_HL_7h	col0_co_2h	60	0	0	0	0	9929.31	76529.9	104684	100459	0	0	0	0	23316.8	22109.9	298564	10455	0	0	0	0	27543.9	24326.2	92161.6	17198.8	0	0	0	0	30822.2	964566	481004	1.25735e+06
3.29_307.2267m/z+	307.227	3.2856	0	Infinity	srg3_HL_7h	col0_co_2h	23	0	0	0	0	1054.66	1554.32	940.61	1157.2	0	0	0	0	1266.42	760.718	2677.14	2256.07	0	0	0	0	2347.81	864.856	3341.58	2012.91	0	0	0	0	2686.37	5639.87	1144.4	5921.33
3.28_597.4136m/z+	597.414	3.2802	0	Infinity	srg3_HL_7h	col0_co_2h	44	0	0	0	0	1299.22	5417.87	3501.67	14291.1	0	0	0	0	2616.67	2568.94	6296.9	4314.76	0	0	0	0	3728.56	2812.75	6831.28	3230.19	0	0	0	0	7882.8	21050.9	6645.13	11060
3.97_869.5508n+	870.558	3.96738	0	Infinity	srg3_HL_7h	col0_co_2h	69	0	0	0	0	12170.6	72807.3	63131.5	150963	0	0	0	0	20369.7	19660	209149	22168.7	0	0	0	0	23359.9	25790	66966.4	16709	0	0	0	0	67592.2	717329	195854	655896
5.04_609.4512m/z+	609.451	5.03997	0	Infinity	srg3_HL_7h	col0_co_2h	42	0	0	0	0	8810.76	9393.9	13130.3	34607.5	0	0	0	0	8779.4	5539.44	39208	3799.28	0	0	0	0	11777.5	8265.54	15941.2	5797.11	0	0	0	0	19011.6	52044	9998.36	26732.4
5.92_1042.6616n+	1060.7	5.9164	0	Infinity	srg3_HL_7h	col0_co_2h	66	0	0	0	0	10707.2	26742.7	84710.6	134142	0	0	0	0	23349.1	10795.5	305608	24491.1	0	0	0	0	40122.9	5650.89	139740	10236.6	0	0	0	0	47207.3	213398	61601.9	174099
3.94_1014.6007m/z+	1014.6	3.94037	0	Infinity	srg3_co_2h	col0_co_2h	44	0	0	0	0	897.164	21582.1	26668.9	28491.1	0	0	0	0	1252.01	13983.1	29846.5	14659.7	0	0	0	0	7170.19	6395.91	21477.6	6765.7	0	0	0	0	8766.77	27096.8	17909.7	15074.1
5.87_1028.7048m/z+	1028.7	5.86777	0	Infinity	srg3_HL_7h	col0_co_2h	28	0	0	0	0	6417.3	49849.6	56517.7	95232.8	0	0	0	0	8299.98	16116.5	118216	58464.1	0	0	0	0	42232.4	21617	64236.4	30644.4	0	0	0	0	65177.7	122106	81074.3	114072
3.92_854.5633m/z+	854.563	3.92415	0	Infinity	srg3_HL_7h	col0_co_2h	38	0	0	0	0	45470.2	144634	169160	217813	0	0	0	0	46322.4	80036.7	216765	142229	0	0	0	0	97040.7	75758.2	155016	72516.7	0	0	0	0	151066	336492	138503	272624
1.61_916.5608m/z+	916.561	1.61305	0	Infinity	srg3_HL_7h	col0_co_2h	55	0	0	0	0	1380.91	6956.35	27609.8	16556.1	0	0	0	0	3103.69	8776.69	15111.3	2839.75	0	0	0	0	1971.38	9108.66	4589.45	7810.31	0	0	0	0	8360.23	29923.3	35012.9	15966.9
3.38_798.4919m/z+	798.492	3.3829	0	20.4629	col0_co_2h	srg3_HL_7h	8	217734	245296	209311	244159	124717	92992.9	108611	114642	213039	174206	186670	189605	102896	94597.1	71423.5	97616.2	166600	201888	156982	171238	93011.8	69249.8	87932.6	97127.3	111155	86804.4	68642.5	87225.3	10710.4	8564.12	13995.7	11518.1
5.87_1033.6610m/z+	1033.66	5.87317	0	Infinity	srg3_co_2h	col0_co_2h	40	0	0	0	0	7477.75	25245.4	21418.5	20673.6	0	0	0	0	6464.39	10033.7	35787	10893.9	0	0	0	0	4651.67	8749.48	7479.05	12785.4	0	0	0	0	1372.13	11743.6	16698.2	15517
1.59_858.5210m/z+	858.521	1.58603	0	Infinity	srg3_HL_7h	col0_co_2h	46	0	0	0	0	9452.29	40519.2	83941.1	69054	0	0	0	0	14473.7	16890.5	92783	66725.7	0	0	0	0	23203.2	20767.6	54677.2	33967.4	0	0	0	0	55544.8	182736	211017	221530
2.22_870.4986n+	888.532	2.22457	1.11022e-16	1614.06	srg3_HL_7h	col0_co_2h	20	635.788	392.706	497.448	391.425	33681.3	141884	161431	135235	526.709	641.557	664.188	425.779	48533.4	65067.4	291043	63524.6	624.161	626.593	524.113	359.924	51682.7	51645.2	120872	61776.7	419.707	388.091	484.072	716.357	133770	1.01839e+06	653056	1.28953e+06
3.28_808.4975n+	826.531	3.2802	1.11022e-16	7.83779	srg3_HL_7h	col0_co_7h	5	109450	119000	122860	107716	490250	663011	800716	848413	105861	112054	148572	98832.4	485437	524955	953892	746524	100459	106031	113873	104195	623118	537914	838814	492012	99396.6	113340	115109	102384	791105	987258	702586	846649
6.31_1088.7277m/z+	1088.73	6.31177	1.11022e-16	Infinity	srg3_HL_7h	col0_co_2h	84	0	0	0	0	1991.11	6202.74	10551	41688.5	0	0	0	0	3463.53	715.171	80007.7	6209.68	0	0	0	0	5144.9	3036.6	40873.7	2210.56	0	0	0	0	8523.1	61964.3	11229.7	38475.6
5.51_585.4291m/z+	585.429	5.5111	1.11022e-16	37.9764	col0_HL_7h	srg3_co_7h	9	6661	6581.73	7962.2	7086.06	2955.25	3502.83	2167.98	1930.26	56623.2	48667.7	34629.5	40187.2	43181.7	36841	25596.7	27765.3	10781.3	12986	5644.06	5978.68	1992.92	1176.5	3126.52	1279.57	81215.2	79297.1	51158.9	76019.3	58309.8	64624.6	52885.5	70958.6
2.91_824.4930n+	842.527	2.91173	1.11022e-16	Infinity	srg3_HL_7h	col0_co_2h	14	0	0	0	0	83014.9	110432	44245.6	133823	0	0	0	0	99234.8	29689.4	216396	23591.6	183.322	0	0	0	58873.9	66348.8	75353.5	81096.5	0	0	0	0	126969	1.33279e+06	443092	1.94678e+06
2.19_854.5029n+	872.537	2.18675	2.22045e-16	Infinity	srg3_HL_7h	col0_co_2h	31	0	0	0	0	60026.1	161182	264763	217588	0	0	573.541	0	72371.6	122900	305400	241558	0	0	0	0	90620.6	96951.5	173350	135642	0	0	0	0	178535	577632	551412	872698
4.67_851.5632m/z+	851.563	4.67163	2.22045e-16	66.576	srg3_HL_7h	col0_HL_7h	10	13732	26793.5	29006	13036.6	283359	668569	567771	788630	8427.92	24692.9	25204.6	25244.5	220928	330778	594532	537700	13282.7	14207.8	10212.3	20105.6	400101	425970	471978	504582	11554	14895.9	10470	17229.4	742907	1.13987e+06	647083	1.07518e+06
2.04_870.4986n+	888.532	2.04083	2.22045e-16	Infinity	srg3_HL_7h	col0_co_2h	40	0	0	0	0	31521.3	126147	154824	142755	295.223	0	0	0	38716.3	49910.6	275693	55938.5	0	0	0	0	37343.3	42173.2	86990.2	67160.1	0	0	0	0	97089.5	1.08688e+06	642334	1.40481e+06
4.74_568.4266m/z+	568.427	4.74188	2.22045e-16	17.4793	col0_HL_7h	srg3_co_2h	6	6014.18	12824	14263.1	12111.3	7423.13	4101.51	5528.94	5512.15	78760.3	93077.8	81870.7	81920.8	67218.6	77388.7	52016.6	44312.4	7874.61	9087.47	11106.6	7819.39	10323.6	10439.8	5807.7	5576.31	100404	95084.5	114330	84615.8	63749.3	59343	68652.4	62499.8
6.37_1055.7303n+	1056.74	6.3712	9.99201e-16	Infinity	srg3_HL_7h	col0_co_2h	30	0	0	0	0	10291.9	114033	143282	185272	0	320.241	0	0	18132.8	63330.8	272757	123477	0	0	0	0	50288.5	49219.3	107118	66533.3	0	0	0	0	107286	218687	158681	210510
1.85_511.3430m/z+	511.343	1.85082	1.33227e-15	Infinity	srg3_HL_2h	col0_co_2h	77	0	0	0	0	1628.61	2470.64	2751.22	9530.95	0	0	0	0	2897.77	310.855	18067	3541.23	0	0	0	0	5625.23	229.812	11630.1	986.132	0	0	0	0	4553.98	6910.71	895.687	12184.3
2.81_828.5113m/z+	828.511	2.81447	1.66533e-15	Infinity	srg3_HL_7h	col0_co_2h	27	0	0	0	0	18471.5	29812.4	16686.9	25957.9	184.982	0	0	0	25377	5454.97	100574	10006.4	0	0	0	0	12607.6	10105.8	33933.7	19200.9	0	0	0	0	36366.7	421897	113532	649440
4.60_970.6116m/z+	970.612	4.59598	2.10942e-15	117.053	srg3_HL_7h	col0_co_2h	18	1304.93	1088.32	963.717	874.775	33945.4	45238.5	43132.7	66412.1	11808.1	4978.22	9164.14	5594.84	51295.3	27493.9	126029	58489.2	1180.27	908.751	1888.93	818.154	55401.5	25699.4	72206.4	29741.9	12026.4	6668.15	12200.4	15789.8	127116	139469	91530.7	137223
3.74_629.4373m/z+	629.437	3.74042	2.22045e-15	21.6849	srg3_HL_7h	col0_HL_7h	15	5440.19	3805.11	6854.87	2919.06	28234.9	38826.1	49207.4	59042.8	5343.2	3999.62	2973.54	5490.6	33824.8	31467.7	57923.4	42085.2	5468.2	2936.8	6706.7	5484.47	33222.9	34097.2	52371.7	31064.5	2836.37	2100.22	2582.66	2103.74	45404.9	59815.4	44779	58674.4
4.62_969.6021m/z+	969.602	4.6176	2.44249e-15	Infinity	srg3_HL_7h	col0_co_2h	27	0	0	0	0	4589.73	6888.47	6977.71	9501.7	0	0	0	0	6439.15	2539.65	12987.3	4087.2	0	0	0	0	6713.88	1602.55	10839	3828.81	131.615	0	0	0	7857.65	9215.77	8930.08	14049.5
4.97_611.4664m/z+	611.466	4.97425	2.44249e-15	88.8814	srg3_HL_7h	col0_HL_7h	31	3058	2800.68	1008.91	1842.66	71587.8	86452.3	54173.9	137527	4037.12	2242.53	1256.37	2474.2	90603.4	41652.1	153164	66396.3	3105.94	1941.89	1102.64	1011.08	84239.7	52984.9	99491.6	55006	1774.72	2175.45	861.696	1587.15	128103	189494	74943.4	176213
4.56_618.4282n+	601.425	4.56355	2.55351e-15	3.68566	col0_co_2h	srg3_HL_2h	3	402475	477011	363547	376537	278871	346336	339054	320180	156571	165971	183691	162326	102479	92341.3	112669	131936	405024	401917	369208	381897	299736	289026	299977	310030	219815	221849	180332	200580	194750	166680	136819	163391
3.02_627.4254m/z+	627.425	3.0154	3.10862e-15	Infinity	srg3_HL_7h	col0_co_2h	46	0	0	0	0	3892.01	12967.2	6862.54	5338.64	0	0	0	0	3337.69	7906.7	8292.92	12818.2	0	199.778	0	0	2296.91	5494.57	8549.56	6372.72	0	0	0	0	17770.6	63216.9	38305.3	86564.7
3.47_866.5390n+	884.573	3.46937	4.77396e-15	Infinity	srg3_HL_7h	col0_co_2h	48	0	0	0	0	24107.4	161421	112635	107392	0	0	0	0	25202.6	105443	87182.3	147348	961.256	0	0	0	37632.4	84237.8	37691.7	95972.4	0	0	0	0	144032	474551	306265	562136
5.09_826.5595m/z+	826.56	5.0886	4.88498e-15	Infinity	srg3_HL_7h	col0_co_2h	28	0	0	0	0	5407.02	19213.6	36545.3	49799.3	0	0	0	0	5191.99	13015.3	41143.7	45901.1	0	0	0	0	12216.3	10768	19290.4	17818.9	324.057	0	0	0	43964.6	208186	101616	173361
4.59_762.4942n+	745.489	4.58517	2.04281e-14	114.695	srg3_HL_7h	col0_co_2h	29	703.355	1217.53	1958.58	376.656	79884.5	70770.7	39526.3	138248	1921.69	2950.71	5409.62	1804.96	75336	33694.1	150583	56627	2485.3	930.749	2336.32	1435.64	76138.7	55326.6	124774	55390	1899.2	1419.12	1143.5	2993.12	117259	140672	74607.6	155618
6.16_1060.6950m/z+	1060.7	6.16045	2.13163e-14	Infinity	srg3_HL_7h	col0_co_2h	74	0	0	0	0	1125.95	4003.87	23869.8	45996.5	0	0	0	0	7836.66	676.801	129729	4023.65	0	0	0	0	4442.08	1310.02	54838.6	1841.08	0	0	0	0	2583.96	67159.3	30069.5	54432.8
3.31_759.4674m/z+	759.467	3.30722	2.19824e-14	Infinity	srg3_HL_7h	col0_co_2h	33	0	0	0	0	2137.82	5049.3	7474.23	10316.5	137.788	0	0	0	2685.09	1388.41	8335.9	6755.65	0	0	0	0	4735.13	826.95	9983.98	1477.38	0	0	0	0	6065.09	14320.4	10801.8	13622.9
3.74_806.4823n+	824.516	3.73502	2.44249e-14	Infinity	srg3_co_2h	col0_HL_2h	20	0	0	335.466	0	140769	258351	502234	449934	0	0	0	0	160032	231317	498516	332443	0	225.413	0	0	249288	161560	435347	184006	0	0	0	0	260310	390690	263567	324119
4.67_599.4297m/z+	599.43	4.66623	4.13003e-14	105.711	srg3_HL_7h	col0_HL_7h	27	4226.28	4503.83	4897.02	2466.62	28121.6	63009.7	57258.2	101010	3282	2145.91	806.184	1372.48	20290.1	32003.6	85467	45187.8	5798.07	3371.85	3376.68	2966.37	39452.4	33634.8	66342.7	50714	1808.34	843.525	1082.51	857.21	82472.5	164010	74031.2	164865
3.46_925.5969m/z+	925.597	3.46397	4.52971e-14	40.1732	srg3_HL_7h	col0_HL_2h	17	9418.19	8741.46	13022.3	12059.3	53892.6	178135	126491	146442	7991.35	6102.75	8630.97	6282.08	53728.3	117841	117828	159285	11195.3	6384.55	10032.7	6552.04	66296.8	125358	77811.4	121541	5864.26	11409.9	11841.4	10119.8	142822	364226	241378	416883
4.07_778.4875n+	796.521	4.06553	4.62963e-14	Infinity	srg3_HL_7h	col0_co_2h	40	0	0	0	0	76377.3	123494	169366	267748	225.455	0	0	0	71970.1	63969	209718	147187	229.084	0	0	0	85056.5	72659.9	206527	114132	0	0	0	0	228269	374415	130250	288968
6.82_613.2655m/z+	613.265	6.8152	5.4623e-14	17.0677	col0_HL_7h	srg3_HL_7h	7	27553.5	50720.1	39505.8	43715.7	11121.8	12561.3	3947.36	6614.19	42935.2	37714.3	40599	44324.7	8301.11	7494.27	4182.21	9114.63	53602.8	50348.2	41423.9	49456.9	12074.4	10329.9	8199.95	7273.4	57709	62748.6	38786.5	55188.9	2990.07	3515.26	3492.14	2566.23
5.47_839.5753n+	840.583	5.4724	8.88178e-14	Infinity	srg3_HL_7h	col0_co_2h	10	0	0	0	0	2313.2	16478.2	19612.1	18818.1	0	0	0	0	3001.78	13608	21141.1	36158.6	247.838	261.611	0	0	11789	14989	13285.5	13793.5	0	0	0	0	81332.1	244634	78698.3	277012
4.48_792.5023n+	810.536	4.47622	8.92619e-14	343.473	srg3_HL_7h	col0_HL_7h	5	8189.93	32571.8	23829.2	43232	1.01275e+06	2.05307e+06	1.70677e+06	2.2484e+06	15809.6	6653.86	38274.9	7894.57	904271	1.22599e+06	1.79517e+06	1.71816e+06	70433.6	5473.58	16084.9	3517.07	1.29389e+06	1.378e+06	1.43653e+06	1.42807e+06	6827.93	4659.18	19315.7	6312.74	2.7038e+06	4.10407e+06	2.08223e+06	3.85809e+06
6.80_949.6149m/z+	949.615	6.799	9.90319e-14	26.7603	col0_co_2h	srg3_HL_7h	8	141051	164342	164580	143888	27409.6	30339.3	13502.3	6526.57	150947	132213	131425	122156	11753.6	22028.7	10986.1	33132.6	193969	131461	143453	135242	26576.1	23589.2	17651.2	26863.5	166625	165019	130928	146503	6573.89	4362.92	5890.23	6112.22
4.37_744.4795n+	745.489	4.37355	1.27565e-13	69.7671	srg3_HL_7h	col0_co_2h	6	2010.62	836.559	4021.12	3983.64	92406.5	97255.8	55227.9	174269	5654.28	6359.84	6368.84	5903.79	109105	48269.2	184865	73757.2	7249.85	4632.82	3770.46	3961.85	123628	73878.5	155242	72491.2	3128.02	6271.85	9883.05	5528.29	205409	209161	106589	235949
3.28_803.4950n+	867.559	3.2802	1.50435e-13	37.9159	srg3_HL_7h	col0_HL_7h	18	19517.8	19927.2	20640.8	27760.4	98301	195816	198418	312282	12242	12540.6	14756.8	21356.1	85733.1	103096	324750	190830	16647.6	29013.3	22068.2	23799.3	159981	111148	226745	118098	9090.25	5425.19	8123.33	11178.6	241259	435656	223004	382300
3.34_824.4934n+	842.527	3.33965	1.59428e-13	Infinity	srg3_HL_7h	col0_co_2h	40	0	0	0	0	101377	257924	260628	323480	0	0	307.758	0	119747	102826	561274	93001	502.6	0	0	0	166270	114450	287282	120315	0	0	0	0	290699	1.36328e+06	458897	1.24553e+06
1.17_242.1745n+	485.359	1.17447	1.70641e-13	2.07971	srg3_HL_2h	col0_co_7h	4	647893	595279	598492	589014	1.0542e+06	879530	977501	979753	525742	523798	616574	523701	1.18543e+06	1.06781e+06	1.18707e+06	955860	496803	524814	567522	524698	998889	1.08753e+06	1.08224e+06	909499	563039	582655	616792	512373	894418	852703	1.12375e+06	1.00819e+06
3.96_758.4607m/z+	758.461	3.96198	2.16382e-13	7.81194	col0_co_2h	srg3_HL_7h	11	75535.2	78902.6	62428.2	86067.4	41578	32747	28226.2	39763.3	71571.9	60616.8	51190.9	64191.4	28846	28403.7	20978.7	36952.4	58572.7	68703.6	50891	70780.1	33981	29289.1	25952.9	39118.5	38273	31034.9	23340.3	34652.6	10714.2	8877.75	8621.12	10565.2
4.90_811.5391n+	812.546	4.904	2.24487e-13	31.1299	srg3_HL_7h	col0_HL_7h	7	26428.2	38553.8	15680.9	27751.5	102369	152863	122434	194739	20445.4	33754.1	31187.1	25392.8	78493.5	94691.3	192178	134873	24164.3	23944.4	20764.1	22150.6	115702	125516	146592	137799	19713.2	27273.8	13157.7	11882.9	322851	746704	351521	821136
3.38_657.4728m/z+	657.473	3.3775	2.34146e-13	Infinity	srg3_HL_7h	col0_co_2h	34	0	0	0	0	2412.77	5335.64	1601.05	2854.96	0	0	0	0	2595.73	2713.63	5087.03	3254.13	0	0	0	0	2635.46	2530.23	1136.36	1477.93	238.76	125.796	208.612	0	1641.47	26936	8519.61	30325.4
4.48_599.4293m/z+	599.429	4.47622	2.44138e-13	29.364	srg3_HL_7h	col0_HL_7h	15	9366.66	13599.6	7374.19	7516.8	36796.9	87568.2	74688.5	121243	7237.58	4661.59	6697.54	3085.45	41479.3	47469.9	115320	71063.7	8579.51	7863.24	8415.11	3463.1	61603.7	55740	79353.1	66347.3	6085.14	3984.3	6260.99	4540.89	126390	209329	88020.9	189125
1.72_902.5164m/z+	902.516	1.72113	2.46692e-13	Infinity	srg3_HL_7h	col0_HL_2h	60	0	0	154.1	0	18531.8	102596	200166	141590	0	0	0	0	34459.9	45902	292179	51456.7	0	0	0	0	43717.9	40893.2	127333	36971.5	0	104.9	61.2195	0	36590.7	392708	322353	421247
2.68_503.3245m/z+	503.325	2.68477	2.70561e-13	2.64314	srg3_HL_2h	col0_co_7h	4	50060.9	47177.9	67343.2	53084.1	103339	103250	113527	102708	46656.9	46225	61405.2	45076.9	129119	91598.6	117175	110835	34676.2	40516.2	46642.6	47935.8	98870.5	107716	100348	98380.2	49801.6	54150.8	47596.1	47106.6	98995.2	97162.6	106023	113927
6.84_569.4345m/z+	569.434	6.84223	3.25184e-13	4.49718	col0_co_2h	srg3_HL_7h	10	661514	566227	523890	482976	316075	282592	264319	231576	484473	528774	568405	435243	241199	277629	190360	244945	525692	525400	508805	397408	262165	205163	229078	229981	413370	348058	398779	276390	136714	125662	132512	102003
1.23_555.3634m/z+	555.363	1.2285	3.78808e-13	2.08982	srg3_HL_2h	col0_co_7h	5	273345	266895	302603	267309	470099	420639	498355	497089	231039	247187	283932	244347	493405	502521	548353	503905	226361	227464	275165	251085	479020	512952	568756	449849	209899	274948	276141	231569	402812	416252	525563	469210
3.76_883.5540m/z+	883.554	3.76203	3.88245e-13	Infinity	srg3_HL_7h	col0_co_2h	74	0	0	0	0	4986.49	19430.4	27132.5	49610.3	0	0	0	691.632	5503.56	5126.61	73425.2	9290.93	0	0	0	0	4922.99	2264.43	28214.9	9755.06	0	0	0	0	21848	193942	59676.5	204507
1.03_441.3314m/z+	441.331	1.03397	4.68625e-13	3.11747	srg3_co_7h	col0_co_7h	5	24422.3	24383.2	16686.5	18725.8	53864	47693.7	42067.8	52663.6	20924.1	21219.5	16157.7	17546.1	52076.7	49704.8	53539.4	48137.7	18236.4	21356.4	13535.8	16705	57617.7	57683.6	53538.9	48863.8	20874.3	25497.6	16621.6	21219.9	41761.9	48217.5	57779.8	56261.5
2.10_409.2734m/z+	409.273	2.10028	5.24136e-13	13.3443	col0_co_2h	srg3_HL_2h	1	48704.4	57415.3	34823	34671.5	11502	13267.9	16990.5	7424.88	26041.1	25361.2	20813.4	14873.2	2340.91	4580.28	3034.26	3204.74	45258.8	45946.4	38244.2	32557.2	9585.83	9458.53	9577.72	9445.09	32198.3	22984.8	16503.6	16215.2	5507.49	6773.17	3517.88	4691.19
5.13_715.4060n+	757.428	5.12643	5.6255e-13	2.01067	srg3_HL_2h	col0_HL_7h	4	143313	150056	159673	149343	264585	244908	271548	265798	143834	142716	158732	126190	286370	272190	286825	259831	112846	128051	162912	157687	269683	285858	275521	246267	128573	139499	144618	136987	208921	184451	236965	204764
3.95_558.3918n+	541.388	3.95118	6.3205e-13	Infinity	srg3_HL_7h	col0_co_7h	45	0	163.446	0	0	19639.3	25141.3	28272.3	65726.5	114.822	167.273	61.354	0	27529.9	12807.4	76639.6	19478.7	0	0	0	0	29565	11087.4	59196.4	15624.3	0	0	0	0	55967.4	67261.7	17382.7	63963.3
5.51_978.6369m/z+	978.637	5.5111	6.71241e-13	Infinity	srg3_HL_7h	col0_HL_2h	33	0	0	186.141	0	6968.15	39630.1	40098	27183	0	0	0	0	5869.36	22681	18484.3	46709.7	186.286	0	0	0	15298.8	9663.92	18652.7	22624.1	0	0	0	0	66573.6	193415	120415	189274
5.05_1183.7159m/z+	1183.72	5.04537	6.90559e-13	7.123	srg3_co_7h	col0_co_7h	5	4735.51	7590.9	5927.92	10409.2	38112.4	35588.5	34302.9	37139.7	9284.36	6454.64	8392.32	12141.6	42257.5	39324.2	33314.7	38843.7	6866.37	4211.87	4859.4	6170.26	29996.6	51799.5	38782.4	36896.1	8075.12	15490.4	9040.85	13203.5	29123.4	23015.1	40695.3	29976.1
4.97_849.5829m/z+	849.583	4.96885	7.92255e-13	Infinity	srg3_HL_7h	col0_HL_2h	64	0	276.486	0	0	6694.4	9548.21	3220.21	27205.7	0	0	0	0	9535.44	2571.91	32106.9	6349.36	0	0	0	0	10578	299.01	16345.3	3224.25	0	0	0	0	31217.1	53406.1	4749.03	48304.1
8.31_764.6107n+	747.607	8.30932	8.66196e-13	3.02157	col0_HL_7h	srg3_co_2h	3	531777	412819	473037	551226	492982	419464	409999	382206	699015	739571	724709	736944	700896	687918	551982	776716	623441	435957	532986	472054	576103	502858	463615	561619	1.30475e+06	1.18121e+06	1.4216e+06	1.24316e+06	969694	1.20185e+06	1.02115e+06	1.08229e+06
7.44_891.5271m/z+	891.527	7.44295	1.14342e-12	3.62531	col0_co_2h	col0_HL_7h	6	2.71124e+06	4.06938e+06	4.07728e+06	2.6176e+06	2.90771e+06	3.15688e+06	3.09667e+06	2.66913e+06	1.8127e+06	1.68006e+06	1.5632e+06	1.74831e+06	1.3658e+06	1.38601e+06	1.32316e+06	1.00139e+06	2.5748e+06	3.90099e+06	3.39823e+06	2.80044e+06	2.21968e+06	2.27411e+06	2.60234e+06	2.23394e+06	971084	1.13234e+06	687269	926363	998470	1.01968e+06	847063	936387
1.81_743.4322m/z+	743.432	1.813	1.38412e-12	2.73736	srg3_HL_2h	col0_HL_7h	8	75155.8	67916.9	77082.1	59396.9	141088	119471	154761	148948	61840.1	59305.7	79467.8	52735.2	141158	140320	194316	165551	57218.4	56073.5	63113	66357.6	137297	159968	190649	141190	46602.3	58503.4	70680	58507.6	128767	148520	162399	164264
1.86_742.4365m/z+	742.436	1.86163	1.44607e-12	Infinity	srg3_HL_7h	col0_co_2h	52	0	0	0	0	2784.47	3474.61	1671.21	7352.89	0	0	0	0	3198.68	738.848	14827.5	737.536	0	0	0	0	2191.76	2000.59	3801.67	984.371	165.158	0	88.1336	0	3700.88	14649.2	9913.01	27668.2
5.36_813.5576n+	814.565	5.3589	1.64169e-12	66.5873	srg3_HL_7h	col0_co_2h	17	3731.63	7998.53	3517.03	5821.39	18549	69169.5	69390.5	73219.5	6978.09	5748.87	5411.56	4720.68	15902.6	33871.4	65344.6	57572.4	16000.1	16107.8	7486.47	6537.32	84901.5	93421.3	71066.9	115682	6889.6	7077.92	4893.45	4247.34	181175	483037	262845	475843
4.10_823.5108n+	824.518	4.09795	2.18658e-12	Infinity	srg3_co_2h	col0_co_2h	25	0	0	0	0	58026.9	127330	252451	259823	207.097	0	0	0	56190.2	92769.6	258827	160741	0	0	430.576	440.257	90530.5	66770.5	221701	85629.9	0	0	0	0	89541.8	157277	110707	144163
8.30_781.6225n+	823.671	8.30392	2.23477e-12	2.52701	col0_HL_7h	srg3_co_2h	4	1.47561e+06	1.21874e+06	1.47139e+06	1.41444e+06	1.36152e+06	1.13485e+06	1.2208e+06	1.01255e+06	1.93196e+06	1.93111e+06	2.08739e+06	1.95544e+06	1.82197e+06	1.84553e+06	1.50226e+06	1.82302e+06	1.63315e+06	1.25602e+06	1.61602e+06	1.3608e+06	1.53546e+06	1.33655e+06	1.23362e+06	1.42459e+06	3.04395e+06	2.81007e+06	3.26192e+06	2.83611e+06	2.21425e+06	2.59872e+06	2.43747e+06	2.36276e+06
4.87_762.4917m/z+	762.492	4.86617	2.44338e-12	4.70763	col0_co_2h	srg3_HL_7h	4	454848	356444	278815	411546	220939	205557	177038	197892	318804	324369	349991	335351	184429	202249	132735	254360	304145	366575	321274	321729	187589	162473	172971	214947	309846	311127	358077	314584	87368.4	69805.4	96019.6	65789.2
2.32_356.2059n+	713.422	2.32183	2.50211e-12	2.11265	srg3_HL_2h	col0_HL_7h	8	1.15591e+06	1.09189e+06	1.17992e+06	950024	1.92277e+06	1.72735e+06	2.08713e+06	1.84226e+06	1.01347e+06	1.0087e+06	1.23338e+06	954154	1.93867e+06	1.85173e+06	2.27377e+06	2.04728e+06	886894	941862	1.06386e+06	959176	1.80771e+06	1.86771e+06	2.24936e+06	1.69405e+06	803262	1.03482e+06	1.09237e+06	909025	1.72393e+06	1.70374e+06	2.01901e+06	1.76816e+06
2.49_641.4109m/z+	641.411	2.49477	2.52232e-12	2.75596	srg3_HL_2h	col0_co_7h	4	92137.8	97320.7	99604.1	93658.6	198539	172227	239335	215558	83101.9	83524.1	134625	91012.2	236502	191001	246061	229642	77857.3	74275.2	77799.1	97797.4	208552	222844	234024	177008	76591	102521	104891	92260.8	225291	184062	224614	213054
3.89_826.5237m/z+	826.524	3.89173	2.63445e-12	6.25935	col0_co_2h	srg3_HL_7h	6	271263	208526	165718	225448	125194	106970	105404	142893	165227	182196	183136	192344	121823	121423	93297	156313	144968	171349	142322	139499	101837	79948.9	99514.1	106406	141675	172512	152307	149906	25921.5	45374.3	41462.3	26386.6
2.67_440.7777n+	882.569	2.66855	2.86815e-12	2.10493	srg3_HL_2h	col0_HL_7h	7	485214	475148	508791	434055	871209	708788	878427	784930	432631	426347	544634	411097	837966	806338	1.00139e+06	893355	383789	420419	467990	420109	790855	874923	977396	703430	361543	451372	465113	403289	765507	786595	894356	843254
7.45_949.5815m/z+	949.582	7.44835	3.48988e-12	3.43433	col0_co_2h	srg3_HL_7h	7	1.15985e+06	1.19846e+06	1.47631e+06	970205	1.06892e+06	1.21507e+06	1.14206e+06	848202	720884	631227	785335	706579	568068	652041	592917	437257	821554	1.07192e+06	1.20707e+06	918395	717472	721009	919005	766297	370326	394292	335985	348319	430767	317628	344269	306394
7.18_947.5832m/z+	947.583	7.17815	3.64953e-12	4.5777	col0_co_2h	srg3_HL_7h	4	315086	370826	446989	276221	273820	321430	327276	216538	169317	155497	164646	149780	126927	142145	116777	99167.5	230403	321422	316791	189024	182899	167691	194607	136220	104445	100388	81176.7	95247.3	77946.5	78115.8	72747.2	79013.7
2.83_812.5190m/z+	812.519	2.82527	3.9061e-12	Infinity	srg3_HL_7h	col0_co_2h	81	0	0	0	0	5269.46	4331.09	3519.86	16170.6	0	0	0	0	8886.78	1095.75	32372.1	5752.52	0	0	0	0	4306.57	2551.74	17052.6	5390.71	238.943	0	345.586	0	11952.5	96485.5	11881.7	126398
4.25_638.4390m/z+	638.439	4.25467	4.58833e-12	12.3896	col0_co_2h	srg3_HL_7h	3	105979	93425.8	68604.6	93933.4	48827	52864.4	36808.1	44987.4	83765.2	86342.3	89453.1	88128.7	41846.2	45595.3	20169.1	65299.2	93618.7	88932.7	75748.4	89597.4	48982.7	32860.4	31564.8	51199.9	85932.1	91393	84463.4	87634	10215.6	6000.2	9054.53	3943.04
3.94_743.4359m/z+	743.436	3.94037	4.66016e-12	Infinity	srg3_co_2h	col0_co_7h	23	339.371	27.6805	0	0	20171.7	16654.9	12008.2	23563	123.229	0	0	0	16237.1	13525.5	15472.4	9157.27	0	0	0	0	9410.77	8816.96	22042.7	13572.5	0	0	0	0	27484.7	15540.1	5511.98	11683.2
3.02_897.5692m/z+	897.569	3.0154	4.96658e-12	Infinity	srg3_HL_7h	col0_co_2h	31	0	0	0	0	108860	461726	347123	342321	0	0	1037.92	0	97377.5	246910	319226	381240	2294.09	0	0	0	144952	220424	183595	299941	0	0	0	0	435013	1.39079e+06	902836	1.51733e+06
2.92_629.4410m/z+	629.441	2.92255	5.20062e-12	Infinity	srg3_HL_7h	col0_co_2h	9	0	0	0	0	19447.3	34143.9	15836.3	50050.4	0	0	267.136	212.318	27492.3	17578.9	46469.7	24550.4	0	171.425	0	0	16763.7	18934.2	20613.1	19898.1	0	0	0	0	35477.2	128631	64870.8	169654
3.48_530.3605n+	531.368	3.48017	5.94391e-12	14.4182	srg3_HL_7h	col0_HL_7h	9	4195.14	3491.33	4035.4	4284.77	26478.6	30048.1	37604	64050.1	3203.32	3333.37	4669.14	2666.89	35749.8	18845.9	103950	30639.9	3231.07	2927.29	4330.27	3571.86	35230.2	17969.7	65696.4	21407.3	4027.66	2472.32	3555.76	3660.2	48179.1	60869.2	31249.6	57461.4
3.80_837.5483m/z+	837.548	3.79987	8.13827e-12	Infinity	srg3_HL_7h	col0_co_2h	56	0	0	0	0	2473.38	7999.88	18555.2	40992.5	0	0	0	209.721	4860.94	8462.16	57007.7	26525.6	217.629	0	0	0	14659.6	4552.93	25965.8	9146.11	0	0	0	0	64015.9	133613	28403.5	97089.9
1.67_599.3901m/z+	599.39	1.6725	8.16247e-12	1.96667	srg3_HL_2h	col0_HL_7h	5	1.82339e+06	1.61854e+06	1.81764e+06	1.55064e+06	2.69428e+06	2.39111e+06	2.88261e+06	2.6324e+06	1.55406e+06	1.4751e+06	1.92455e+06	1.50654e+06	2.7249e+06	2.7564e+06	3.14e+06	2.91226e+06	1.3923e+06	1.44336e+06	1.56767e+06	1.51506e+06	2.69112e+06	2.7566e+06	3.24321e+06	2.52745e+06	1.28444e+06	1.51656e+06	1.69453e+06	1.36898e+06	2.36946e+06	2.3129e+06	2.88196e+06	2.4282e+06
7.54_339.2894m/z+	339.289	7.53568	9.31277e-12	1.83224	col0_co_7h	srg3_HL_2h	3	198059	188852	199121	213510	206783	184683	165036	161368	200806	190950	189417	189070	166140	161987	153052	194823	329263	296282	320986	292065	289659	288573	241305	287669	271714	256673	270174	269027	252684	258947	237031	250090
7.54_311.2583m/z+	311.258	7.53568	9.47342e-12	2.07719	col0_co_7h	srg3_HL_2h	2	100272	110196	103618	117259	113066	100297	87424.3	82673.1	104169	98687	96746.1	97916.9	82915.3	85040.8	77518.5	103828	194094	178373	179412	173687	169259	171246	137662	169012	145899	140848	145142	142109	135880	137090	124511	136167
4.44_824.5531m/z+	824.553	4.4438	1.08086e-11	Infinity	srg3_HL_7h	col0_co_7h	49	0	300.926	0	0	6520.06	17828.4	16158.6	26334.2	238.178	0	0	0	7261.58	4871.68	21352.9	23038.6	0	0	0	0	9708.23	2891.41	19398.3	6528.01	0	0	0	0	55894.4	92156.8	23140.1	55489.8
4.03_760.4764n+	761.484	4.0277	1.24865e-11	Infinity	srg3_HL_7h	col0_co_2h	79	0	0	0	0	524.534	4689.01	23604.4	4925.97	0	0	902.659	0	1751.13	4508.04	12564.7	4834.55	0	0	0	0	25439.4	1481.57	8195.27	3434.42	0	0	0	0	174173	106743	7708.77	24362.9
1.08_103.0999n+	248.222	1.0772	1.25226e-11	1.79883	srg3_HL_2h	col0_co_7h	2	91036.3	86033.5	98651.7	88911.6	135027	132995	131579	127867	84652.4	81795.6	111215	81273.2	132610	147514	140934	161145	71873.7	82793.1	82472.4	86517.3	127488	144191	142978	139689	74744	82472.7	88084.7	79187.6	130278	130137	159518	148340
9.27_783.7255n+	784.733	9.26757	1.30627e-11	7.84453	col0_HL_7h	col0_co_7h	6	164743	68931.7	174352	205617	129000	140509	159959	100656	213372	199440	212161	239701	313274	190803	162197	323839	162228	91952.2	160500	107251	196761	124437	139825	178195	1.17009e+06	860549	1.12051e+06	943156	867592	827463	743752	801264
2.11_857.4661m/z+	857.466	2.11108	1.33021e-11	4.84092	srg3_HL_7h	col0_co_7h	9	63162.3	67294	63315.6	45676.4	137009	154165	175226	173536	53367.2	40597	64011.6	49710.7	150126	136163	254214	146888	45255.8	47396.3	55771.1	49558.9	147953	151630	208349	131074	39003.8	59353.9	60916.6	44338.3	152990	233902	237556	333965
7.04_740.5224m/z+	740.522	7.04305	1.3788e-11	1.65324	col0_co_7h	srg3_HL_7h	2	2.57981e+06	2.44964e+06	2.46986e+06	2.59611e+06	2.27758e+06	2.06794e+06	1.88188e+06	1.96539e+06	2.39496e+06	2.3456e+06	2.70307e+06	2.40896e+06	1.97353e+06	1.98372e+06	1.80494e+06	1.92617e+06	2.67199e+06	2.55474e+06	2.56105e+06	2.55892e+06	2.01858e+06	2.0561e+06	1.96571e+06	2.17228e+06	2.30235e+06	2.17401e+06	2.13132e+06	2.1888e+06	1.48708e+06	1.46666e+06	1.74803e+06	1.55668e+06
2.07_567.3639m/z+	567.364	2.07327	1.39516e-11	2.23119	srg3_HL_2h	col0_co_7h	5	134855	115538	138395	104313	200967	174884	222061	191819	109558	105074	124163	113611	223709	216705	237633	211973	88873	94146.2	118285	97593.9	205413	203892	234432	185744	93373.6	110686	120084	101275	182032	152557	212557	169344
1.22_529.3836m/z+	529.384	1.2177	1.41258e-11	2.7757	srg3_HL_2h	col0_co_7h	10	29350.6	20758.4	26169.2	21803.8	61058.9	50407.7	50269.2	59775.6	20511.6	22503.6	20767.4	25483.9	68875.6	54880.4	63380.3	54206.4	22198.1	22823.6	23376.9	18549.9	54972.6	63929.9	65061.8	47114.3	22835.8	30972.1	33941.1	19691.3	46292.3	51889.8	67882.4	61570.6
3.32_641.4097m/z+	641.41	3.31803	1.62327e-11	2.45895	srg3_HL_2h	col0_co_7h	3	109778	95511.2	125379	106086	207453	203247	197050	208237	98633	111445	144298	91754.7	277048	221085	209748	249701	84821.6	79253.3	111759	113594	199364	229675	238926	197290	94205.5	115476	102621	118790	200546	204016	218060	229625
2.10_757.4482m/z+	757.448	2.10028	1.62362e-11	2.51657	srg3_HL_2h	col0_co_7h	5	73663.5	65944.6	64855.9	51139.7	124173	103890	134480	110563	69688.7	57128.6	70307.3	57975.2	128759	125699	146780	132966	54361.2	49780.4	55965.6	52167	124010	120597	152315	109501	49122	70447.8	63463.3	46234	110920	89890.1	104310	97601
4.46_786.4909m/z+	786.491	4.46002	2.106e-11	7.45642	col0_co_2h	srg3_HL_7h	6	438264	376652	267993	446069	228651	203783	156416	193799	338686	348441	332025	377256	202025	194530	110036	245487	343082	370034	312214	366062	189262	178338	165916	236231	315006	309998	351284	325544	60518.3	30806.5	74021.7	39708.7
6.74_925.5314m/z+	925.531	6.74495	2.4711e-11	9.41225	col0_co_2h	srg3_HL_7h	7	269580	220441	142249	187885	105938	76611.8	51331.8	45323.4	228951	190217	193371	169138	53261.4	62831	59656	62593.8	252199	167083	142638	130701	52499.6	31112.8	53846.5	35815.5	213622	143051	151974	100116	13973.6	28999.7	23195.4	20968.3
7.21_732.5533m/z+	732.553	7.21057	2.55624e-11	1.71792	col0_HL_2h	srg3_HL_7h	3	393545	422343	438252	436044	360648	319804	319556	353256	450549	421302	467436	476786	374051	355629	324431	349767	346767	339640	387813	393007	294123	284442	269198	312083	376427	348377	370829	363471	279129	242611	259846	275549
4.68_1000.6221m/z+	1000.62	4.67703	2.65323e-11	Infinity	srg3_HL_7h	col0_HL_7h	7	0	0	0	412.157	151276	397840	376297	396115	0	0	546.74	0	139536	261129	337811	389777	726.127	0	0	0	241324	251309	245661	280215	0	0	0	0	599449	957419	599190	926884
1.68_643.4158m/z+	643.416	1.6779	2.94726e-11	3.23484	srg3_co_7h	col0_HL_7h	6	35529.5	32941.6	35731.2	22848.5	78663.4	67596.9	94588.2	71822.3	27301.6	29447.6	37326.6	28540.7	87177.2	83436.1	96277.7	85747.4	32693.2	21205.2	33062	35298.9	92933.6	90492.6	101360	83580.8	23071.3	43890.4	20500.5	26413	70309.7	71872.8	87147.9	78316.1
3.36_911.5840m/z+	911.584	3.35588	3.93162e-11	Infinity	srg3_HL_7h	col0_co_2h	83	0	0	0	0	1180.97	3122.4	3765.19	10312.9	0	0	0	0	1018.51	1621.36	10204	2291.52	0	0	0	0	3237.79	0	1246.8	4977.71	0	0	0	0	10724.9	151874	55874.6	204339
9.50_911.7809m/z+	911.781	9.5008	4.09802e-11	11.5858	col0_HL_7h	srg3_co_2h	7	52648.4	129407	107486	85916.4	33958.5	65235.1	57438.1	45865.8	211651	227823	181441	168491	117654	113083	107084	100373	210243	297056	210795	190023	163551	127699	125172	130773	719845	869951	247589	508706	522730	607207	442777	577650
3.85_800.5070m/z+	800.507	3.8539	4.3494e-11	3.86589	col0_co_7h	srg3_HL_7h	12	496198	508996	403420	539987	326027	278955	330683	382902	490425	368238	381875	452992	317991	303184	229774	371446	467773	551644	426529	540644	338672	286229	321238	395946	298757	233601	191908	249612	157800	116388	122425	117263
3.17_676.4538m/z+	676.454	3.16672	4.62437e-11	14.9725	col0_co_7h	srg3_HL_7h	15	30216	46131.3	29916.5	38910.9	14360.2	9440.57	15179.6	21279.3	40425.3	34840.6	28330.9	37055.7	12658.8	9552.03	9740.14	8869.04	47925.2	57214	35169.5	58466.2	15580.4	15227.5	8735	24972.2	28879.6	24477.1	11342	25852.4	4048.55	3922	3004.81	2300.67
3.73_381.2997m/z+	381.3	3.72962	4.86858e-11	1.84674	srg3_HL_2h	col0_co_7h	6	83894.6	75087	82522.6	87804.6	115242	108647	141906	140742	67880.6	76993.1	94458.6	69973.5	118106	142399	133725	142555	70719.8	69544.5	78714.9	71688	122342	130886	148074	124596	71556.1	84095.6	73859.9	72778.8	117101	128105	128853	140294
4.66_631.4564m/z+	631.456	4.66082	4.98878e-11	Infinity	srg3_HL_7h	col0_co_2h	53	0	0	0	0	766.878	1649.18	2822.19	3313.76	0	0	0	0	1366.52	937.607	4112.05	1495	0	0	0	0	1186.31	2501.03	0	1445.94	0	0	0	0	4401.59	11368.4	3660.45	9666.23
6.32_484.4354m/z+	484.435	6.31717	5.95127e-11	2.11037	srg3_HL_2h	col0_co_7h	7	72708.3	61933.5	65346	66281.1	127179	101714	103242	107647	54468.8	54681.8	74578.7	57195.9	151199	102492	123797	112314	56186.1	53571.9	54626.8	67708.4	107879	122064	113961	103417	60580.6	66927.1	71068.6	62742.4	104019	95348.8	106948	120666
2.83_645.4540m/z+	645.454	2.82527	6.1055e-11	20.5013	srg3_HL_7h	col0_co_2h	9	1487.01	1788.22	1472.07	1126.84	8026.99	13826.6	15581.2	14402.3	3644.34	1991.53	2616.11	1546.96	11140.1	10273.9	19417.5	17091.4	5274.48	4855.14	2752.5	1996.62	6425.36	10832.8	9978.12	7841.02	1993.48	1873.88	2304.06	2189.37	10260.3	37905	29481.1	42781.3
4.87_601.4246m/z+	601.425	4.87158	6.127e-11	5.6884	col0_co_2h	srg3_HL_2h	12	108615	134618	101468	108809	109255	96430.2	86505	83690.6	34836.5	30112.5	18673.7	32743.9	32963.3	13452.7	15155.4	18154	125644	105950	95248.4	106335	98327.3	91128.2	76485.3	101079	49044.4	53739.1	28240.3	39139.9	50735.7	44433.9	30381.3	50913.4
8.94_698.6310n+	716.669	8.94247	6.59076e-11	4.46634	col0_HL_7h	col0_co_7h	5	278956	174908	305875	344698	247781	228073	287304	195819	252768	274472	282228	284144	355262	247448	248795	334641	250844	161451	286716	172213	283841	220703	266597	252670	1.0726e+06	709118	1.14676e+06	962708	851699	691601	655905	736962
7.19_311.2583m/z+	311.258	7.19435	6.95211e-11	2.03015	col0_co_7h	srg3_HL_2h	2	42654.6	54869.5	46875.4	53714.2	48038.8	45921	39492.6	43678.3	55244.3	55195	53548.3	53568.4	44100.4	43863.7	37239.5	42916.2	85689.2	86488.2	82366	86765.6	76952.3	69593.9	61195.4	79922.2	73489.4	76351.7	60115.8	76681.6	65088	64140.7	56064.2	65824.6
4.91_817.5042m/z+	817.504	4.9094	7.25827e-11	Infinity	srg3_HL_7h	col0_co_2h	9	0	0	0	0	0	5865.47	9025.04	4525.88	0	0	0	0	592.05	1927.89	2505.84	5271.55	0	0	0	0	2904.15	6653.04	3760.14	8037.39	0	0	0	0	43020.1	36906	39429.2	45259.5
5.22_540.4256m/z+	540.426	5.2237	8.23582e-11	1.90333	srg3_HL_2h	col0_HL_2h	5	158177	137126	135222	126315	225862	201423	221545	226703	119045	118171	149015	113340	253539	245835	235517	215954	103239	138894	122178	138391	199571	225748	226599	210633	122703	136069	141688	108557	179900	197669	219849	229780
9.54_852.7962m/z+	852.796	9.54403	8.73825e-11	11.1753	col0_HL_7h	col0_co_7h	21	12416.5	5276.32	11232.8	6423.99	4450.81	8386.06	10413.5	4818.01	18070.9	13427	8699.34	12955.4	15439.4	4946.89	8929.58	9901.99	8502.19	4526.45	5505.19	6083.85	7306.16	4572.27	8204.45	10293.8	89072.7	58038.5	67639	60360.5	73550.3	59169.7	44779.8	53518
2.56_613.4069m/z+	613.407	2.56048	1.05114e-10	5.46098	srg3_HL_7h	col0_HL_7h	13	43448.9	33365.8	41980.1	28942.3	92106.3	91092.9	135748	94087.3	38783.3	32321.7	58018	28700.4	103776	84909.8	138150	107139	28094.8	38424.9	46103.5	32504.7	99079.8	80514.2	102965	81175.4	32281.7	38640.7	43927.9	26282.2	120382	245097	170240	235003
4.41_760.4767n+	783.466	4.41138	1.05348e-10	19.0492	srg3_co_2h	col0_HL_7h	31	9392.76	5735.99	5542.07	5093.36	69553.7	86709	56669.7	133159	5607.38	9167.16	12955.2	6473.64	78143.9	45833.3	158866	48805.1	5661.01	7446.7	5147.03	2798.74	68777.1	42207.4	115579	46817.5	2971.2	10485.3	1358.91	3352.93	123356	85313.5	40832.2	75752.3
2.87_810.5310m/z+	810.531	2.8685	1.22451e-10	18.2567	srg3_HL_7h	col0_co_7h	25	4198.67	5741.7	3845.45	3091.22	19780.7	24648.8	19742.4	37170.2	3761.73	3746.25	5117.67	2804.27	25930.2	15096	48079.6	14177.2	2444.42	3359.48	3623.16	2123.14	25207.2	29538.4	30089	11752.1	4801.7	7866.52	6018.6	3347.59	27195.6	63043.2	35836.9	84792.7
7.20_769.5701n+	770.577	7.19977	1.35287e-10	1.63358	col0_co_7h	srg3_HL_2h	2	4.26293e+06	4.48852e+06	4.08374e+06	4.498e+06	4.27228e+06	3.97306e+06	3.37802e+06	3.69247e+06	4.57943e+06	4.32973e+06	4.51748e+06	4.56945e+06	3.7094e+06	3.67824e+06	3.30932e+06	3.89716e+06	6.07441e+06	5.86151e+06	5.82116e+06	6.08364e+06	5.18412e+06	5.00354e+06	4.57985e+06	5.3288e+06	5.39868e+06	5.4718e+06	5.18197e+06	5.55434e+06	5.17202e+06	4.73799e+06	4.35807e+06	4.756e+06
2.57_865.5461m/z+	865.546	2.57128	1.38215e-10	51.3129	srg3_HL_7h	col0_HL_7h	19	4250.25	6561.43	6862.3	14535.2	27621	73251.2	104739	68660.9	10947.6	5322.6	18123.6	3614.18	34378.7	72726.3	73176	87594	24082.6	7677.97	6630.77	4827.9	64728.3	45565.8	47980.1	43841.5	4156.5	5931.37	9746.72	5842.6	210886	489993	221288	395404
5.57_427.2512m/z+	427.251	5.57055	1.41998e-10	1.8392	srg3_HL_2h	col0_HL_7h	4	66710.9	74025.6	69111.9	60275.3	112847	102296	116316	120419	61095.3	67913.7	76338	59912	113187	128607	119205	126581	59093.2	60064.1	75715.3	71598	122466	114605	122963	114466	51196.8	78686.5	74379.1	60842.4	97385.9	113069	121186	114356
8.96_863.6738n+	864.681	8.95867	1.74092e-10	6.34669	col0_HL_7h	srg3_co_2h	13	18748.8	38422	37725.1	48873.4	16105.6	37171.7	33249.2	32470.9	25368.6	46052.2	33852	38497.7	38053.5	43415	32599.2	56255.4	26803	27339.5	33983.5	33367.4	32399.3	37149.6	24370	32322.9	201464	240214	116797	196765	129176	223771	150437	204636
4.42_836.5395n+	900.535	4.41678	1.74364e-10	3.04431	srg3_HL_2h	col0_co_7h	12	51751.4	61882	69394.8	57506.9	138208	108501	104700	143375	50197.9	51492.5	64315.7	42735	155101	101630	175421	113899	39858.1	44146.3	42107.3	53256.3	118869	139306	154807	101366	41605.2	56997.3	49419	54593.8	94550.5	94341.4	80525.7	114201
9.16_874.7057n+	892.74	9.15948	1.75598e-10	8.22816	col0_HL_7h	srg3_co_7h	2	658381	1.01387e+06	1.40594e+06	547505	639194	671604	1.0724e+06	386894	829886	1.03977e+06	919402	604562	747925	695557	659984	489358	633453	876198	977488	516802	642328	614587	728846	471292	6.19224e+06	7.32592e+06	2.43766e+06	4.26119e+06	4.62543e+06	4.77951e+06	4.51545e+06	4.57467e+06
5.73_750.5073m/z+	750.507	5.72725	1.97544e-10	3.09926	col0_co_2h	srg3_HL_7h	3	605445	706557	672925	587937	497928	472370	401727	452704	603084	649783	586526	534240	472258	460968	299933	393538	416114	427875	412664	389389	378177	314510	275824	332533	409292	414462	411285	391286	150471	240687	239575	199423
4.60_727.4765m/z+	727.476	4.60138	2.03503e-10	Infinity	srg3_HL_7h	col0_co_2h	54	0	0	0	0	3505.2	0	1414.6	11009.2	0	0	0	0	3444.22	806.93	10013.4	3674.16	0	0	0	0	4974.09	1792.02	8327.4	4823.63	0	0	0	0	3349.03	8203.42	4674.76	12244.4
6.69_755.5105n+	738.507	6.69092	2.13192e-10	1.87238	col0_co_2h	srg3_HL_7h	2	3.00204e+06	3.32544e+06	3.27462e+06	2.94257e+06	2.76845e+06	2.53432e+06	2.35542e+06	2.28122e+06	2.93298e+06	2.88407e+06	3.34516e+06	2.78113e+06	2.32063e+06	2.32686e+06	2.21224e+06	2.11542e+06	2.90889e+06	2.99597e+06	3.05004e+06	2.80491e+06	2.30228e+06	2.21741e+06	2.32675e+06	2.32687e+06	2.67206e+06	2.68218e+06	2.30742e+06	2.47489e+06	1.40987e+06	1.61913e+06	1.93933e+06	1.73153e+06
1.99_857.4817m/z+	857.482	1.99133	2.32672e-10	15.3035	srg3_HL_7h	col0_co_7h	9	19601.6	20816.1	21761	14456.8	58682.9	76391.5	111832	123799	20262.8	9419.14	20145	15994.7	61776.6	81118.2	187260	110740	14006.6	16419.2	16822.7	14265.9	70557.2	67073.4	110578	72711.6	13279.3	17106.9	22038	9728.13	73221.1	302973	204323	360865
1.24_278.6863m/z+	278.686	1.23932	2.43336e-10	3.71689	srg3_co_7h	col0_HL_7h	7	1921.91	989.159	1405.07	1751.86	3162.41	2542.84	4278.25	2898.79	1447.25	1677.37	1704.46	1453.11	3357.72	3552.62	4586.07	3724.06	1569.32	1730.19	1522.76	1391.62	4225.81	4431.38	4585.48	3857.02	1043.66	1212.4	1076.06	1268.41	2995.16	2161.95	3669.53	2010.5
9.33_876.7209n+	894.755	9.33242	2.60084e-10	8.97135	col0_HL_7h	srg3_co_2h	7	575157	945555	1.18735e+06	457271	606050	589601	922894	318091	962616	1.03044e+06	907791	641541	795554	692001	643392	492232	746868	998722	959724	539576	748395	695823	745811	520405	6.96472e+06	8.00561e+06	2.21641e+06	4.67318e+06	5.7294e+06	5.2216e+06	4.9727e+06	5.01066e+06
7.35_905.5783m/z+	905.578	7.35107	2.61727e-10	8.32963	col0_co_2h	srg3_HL_7h	12	285667	196893	222342	236220	90454.2	87875.3	69898.9	89754.3	172524	206166	141833	230771	64220.5	97066.5	47287.2	81740.4	153795	239300	210277	188702	81885.1	68164.5	67589.1	88995	112004	152164	226665	149214	46328.8	18888.6	32960.7	14806.7
3.82_601.4245m/z+	601.425	3.82148	2.68434e-10	2.70623	col0_co_2h	srg3_HL_2h	4	191787	177845	157580	172920	163234	160940	178340	188069	79678.2	73824.1	61264.5	85146	74662.2	55726.7	51252.3	77070.4	173396	168917	161165	174779	166391	151104	161017	186388	108682	113626	72760.7	101355	106425	100711	67661.2	121492
3.79_662.4359m/z+	662.436	3.79447	2.74971e-10	9.98305	col0_co_7h	srg3_HL_7h	4	40832	41924.7	27153.9	40573.7	19021.4	13673.9	8235.57	9142.49	32373.5	39417.5	26166.3	25968.9	16051	12921.3	8730.98	20657.3	39365.2	41734.8	35859.5	35185.8	20198.2	17988	14302.8	21100.5	36046.7	35110.1	33363.1	33180.5	7303.92	1801.59	3566.86	2567.99
5.49_802.5632m/z+	802.563	5.48862	2.94448e-10	Infinity	srg3_HL_7h	col0_co_2h	64	0	0	0	0	0	3177.89	5589.33	13149.1	0	0	0	0	441.315	3533.11	17261.6	12273.2	0	0	0	0	2993.45	2192.01	5504.14	1067.63	0	0	0	0	8738.76	129083	61254.2	151687
9.06_814.6691n+	832.703	9.05682	3.08407e-10	1.96448	col0_HL_2h	srg3_co_7h	3	948073	1.03365e+06	991472	1.03254e+06	843824	905746	812616	820903	1.10177e+06	1.45866e+06	1.40848e+06	1.14628e+06	1.10197e+06	1.14828e+06	1.00524e+06	983898	715114	702342	748524	663517	630647	676793	640525	655871	986947	958022	1.14819e+06	833029	818033	892952	878362	831473
1.94_768.5364m/z+	768.536	1.9373	3.15436e-10	3.05852	srg3_HL_2h	col0_co_7h	7	86156.4	84660.3	78373.2	74951	161012	121363	225145	200134	65938.5	53127.7	84197.9	68324	181164	190353	252410	188022	51561.4	71348.5	72760.5	69801	189182	173899	192662	137047	70655.1	80672.1	96568.6	66204.7	161849	133217	204766	138329
1.30_574.2854m/z+	574.285	1.29875	3.24713e-10	2.02102	srg3_HL_2h	col0_HL_7h	8	316022	278921	317924	271637	457715	433903	526132	492328	251549	261069	340925	254383	480909	484895	575600	510252	234701	238719	278995	269839	432055	473550	584400	438598	213736	261107	295397	244916	377455	452675	544214	501889
9.50_852.7206n+	870.754	9.5008	3.45366e-10	7.23448	srg3_HL_7h	srg3_co_2h	7	158152	298625	304651	265558	163189	239286	218582	185523	435641	482788	402291	412959	386221	351837	286847	311322	466194	667353	466172	457505	477097	439815	410601	416908	1.65035e+06	2.30594e+06	559736	1.25808e+06	1.3889e+06	1.59181e+06	1.25731e+06	1.59715e+06
3.49_617.3562m/z+	617.356	3.48557	3.5679e-10	1.90179	srg3_HL_2h	col0_co_7h	6	105805	100950	117521	107908	178869	149904	180091	148090	84229	94856.8	113283	98301.8	205373	170679	167090	148201	80912.5	83368.5	91617.4	107623	161608	185752	176049	155775	95417.2	101449	91712.9	105356	143897	120064	144520	140661
3.58_1165.7498m/z+	1165.75	3.5783	3.80261e-10	1.85511	srg3_HL_2h	col0_co_7h	5	175794	174552	189596	169129	279488	231089	295361	268947	159802	159584	193153	150450	270190	278433	312393	269323	140017	145204	164901	159187	262984	286339	329191	235600	152918	169871	182514	149647	228389	208323	255903	199522
4.10_567.4196m/z+	567.42	4.10335	3.99303e-10	7.95843	col0_HL_7h	srg3_co_7h	12	5659.65	6739.69	2403.19	4282.57	1495.51	3307.78	2737.25	4018.31	14716	15810	24835.7	15507.5	13196.9	15280	7175.24	12180.7	3486.48	5772.99	2319.28	2296.96	2698.84	1709.4	1707.7	3099.83	15289.8	19519.2	18489.4	20044.7	11383.1	20856.2	17334.9	20646.1
6.74_747.5172m/z+	747.517	6.74495	4.86842e-10	2.69339	srg3_HL_7h	col0_co_2h	8	61641.6	55555.4	50175	56541.4	56651.5	71751.4	49237.4	48950.9	69965.4	70415.4	89293.4	78494.8	64951.5	66604.1	62492.2	85168.8	104303	80609	79411.8	88758.8	89563.2	81996.2	63445.2	91140.7	123782	130397	134758	161642	165008	143294	120622	174162
1.29_629.4001m/z+	629.4	1.29335	4.8951e-10	2.93758	srg3_HL_2h	col0_co_7h	9	60360.9	41450.8	50165.7	31931.5	108504	90786.8	111832	104135	44026.5	46612.9	44398.7	32239.9	110728	99236.2	139355	98672.9	33705.2	39513.2	41547.1	37738.1	94148.6	97755.4	121859	90803.4	37876.5	46283.4	59412.4	37552.2	71096.1	86850.4	122287	90526.4
7.55_729.4250m/z+	729.425	7.54648	4.903e-10	2.34253	srg3_HL_2h	col0_co_7h	5	85842.9	75454.6	81117.7	70634.1	163919	141180	169655	156047	75544.9	65215.6	91591.1	64640.4	146107	176260	186537	176390	53769.3	70005	91113.4	77656.8	150447	151876	166359	159365	63725.2	86074.3	104268	81180.1	137899	120223	164203	116295
3.38_854.5664m/z+	854.566	3.3775	5.04375e-10	Infinity	srg3_HL_7h	col0_co_2h	20	0	0	0	0	0	7128.91	6923.04	6844.22	0	0	0	0	1007.04	704.805	10046.2	6405.72	0	0	0	0	3857.06	2620.38	4043.88	2995.88	0	0	0	0	3195.33	45238.2	16940.5	66965.4
2.36_828.5108m/z+	828.511	2.35967	5.12025e-10	Infinity	srg3_HL_7h	col0_co_2h	92	0	0	0	0	3289.59	3331.17	514.53	9635.8	0	0	0	0	2208.22	0	27036.6	527.674	0	0	0	0	1818.5	682.967	5445.72	876.068	0	0	0	0	6153.11	83092	18605.5	114406
2.82_784.4770m/z+	784.477	2.81987	5.13721e-10	7.70642	srg3_co_7h	srg3_HL_7h	10	11550.1	14456.1	11941.7	12913.7	7913.96	10664.9	14699	20588.7	7645.58	10309.1	12642	14917.2	10915	11443.8	9085	17758.1	7459.44	9303.91	14030	9758.72	11389.6	12943.1	14424	15879	4740.84	2023.96	2153.45	3090.37	1234.95	1133.36	2554.26	2167.07
7.23_751.6201m/z+	751.62	7.23218	5.33921e-10	3.81894	srg3_HL_2h	col0_HL_7h	9	30842.2	13190.6	25843.9	22788.1	72490.8	58802.3	76807.1	52286.7	21674.7	20966.4	32800.4	19800.7	94157.7	62273.1	81993.1	62567.1	15941.8	21623	24212	20853.6	57482.4	57349	55680.3	44501.7	17947.3	22225.4	19417.5	19225.1	49975.8	35792.8	48801.3	61490.4
7.18_889.5114m/z+	889.511	7.17815	5.36089e-10	9.23509	col0_co_2h	srg3_HL_7h	11	390644	701705	696862	350395	409654	444643	496159	384393	238615	177989	156372	186720	148044	136516	100922	64904.8	355702	590200	473263	366260	270911	268718	325142	238840	94340.4	122824	27024.9	71607.8	49625.4	71973.3	45921.3	64162.1
3.84_858.5611m/z+	858.561	3.8431	5.96302e-10	11.6954	col0_co_2h	srg3_HL_7h	9	32480.4	38997.4	32798.7	35502.5	12087.7	6223.46	8423.59	7792.2	38615.9	16383.5	17202.8	21513	3688.31	10323.5	4736.31	6441.12	32421.7	35363	23481.2	33591.4	8509.42	8080.09	10105.7	11398.7	13862.6	9909.94	8290.66	10185.1	1268.58	4343.57	2025.2	4314.32
2.04_929.5588m/z+	929.559	2.04083	6.18717e-10	Infinity	srg3_HL_7h	col0_co_2h	71	0	0	0	0	0	9885.45	14215.2	15004.2	0	0	0	0	1663.68	3202.07	38410.1	2324.71	0	0	0	0	1010.65	1568.62	9605.91	3509.27	0	0	0	0	8857.42	309327	145099	443298
6.49_858.4836m/z+	858.484	6.4901	6.38522e-10	5.80746	srg3_HL_2h	col0_HL_2h	6	3894.06	8261.6	7476.95	9849.98	31264.7	26958.9	28423.7	27869.3	6969.21	3561.46	8245.47	4014.74	40506.3	26007.9	41017	24825.9	4949.54	3826.01	10373.9	6061.17	23823.8	41144.5	42179.8	23656.7	6963.99	5290.62	7482.67	5633.88	16532.9	23094.7	33903	19530.1
6.85_767.5549n+	768.562	6.85303	6.7039e-10	1.77514	col0_co_7h	srg3_HL_2h	2	4.63909e+06	4.71069e+06	4.60871e+06	4.76437e+06	4.4699e+06	4.29079e+06	3.43321e+06	3.87999e+06	4.95244e+06	4.50863e+06	4.98625e+06	5.00015e+06	3.94239e+06	3.88051e+06	3.2765e+06	4.07836e+06	6.89985e+06	6.58723e+06	6.80583e+06	6.64977e+06	5.72351e+06	5.37927e+06	5.13362e+06	5.76646e+06	6.08272e+06	5.95321e+06	5.35871e+06	5.96452e+06	5.7723e+06	4.58082e+06	4.7706e+06	5.08588e+06
2.00_418.7650n+	838.539	2.00215	7.1871e-10	3.28133	srg3_HL_2h	col0_HL_7h	4	51923.6	36842.1	59222.4	47883.7	101484	121593	201053	117727	45251	42210.9	56587.7	33175.5	94356.3	132747	150969	163838	50118	46979.7	46862.5	45452.4	116270	117635	151906	92457.8	32248.4	46560.2	56148.9	30192.2	115293	133633	154499	122822
4.02_784.4754m/z+	784.475	4.01688	7.71253e-10	4.53777	col0_co_2h	srg3_HL_7h	5	216104	216763	169541	218379	103469	91716.5	107513	94929	193906	173846	182889	181603	101233	98623.5	54669.6	109218	194902	204684	178901	184436	119302	91490.8	88953.7	105432	204059	199090	170968	174822	73679.4	33898	48113.8	25187.5
6.84_569.3328m/z+	569.333	6.84223	7.88987e-10	2.15093	srg3_HL_2h	col0_HL_7h	4	75293.6	63438	74986.7	61343.7	122071	117821	130134	124323	66256.3	60480.3	91428.6	59476	112964	131530	138979	122534	55774.3	58253.9	74901.7	59294.6	111186	101103	136141	112445	51244.5	62498.8	68576.7	52930.6	109701	99783.6	128900	93540.3
1.89_914.5480m/z+	914.548	1.88865	7.93028e-10	Infinity	srg3_co_2h	col0_co_2h	54	0	0	0	0	0	19597.4	37675.4	18569.9	0	0	0	0	5976.05	13381.2	23990.2	26026	0	0	0	0	5673.12	5231.24	9923.94	1999.99	0	0	0	0	2833.06	13953.6	31767.7	19867.7
7.20_590.4902n+	591.498	7.19977	8.09799e-10	1.66165	col0_co_7h	srg3_HL_2h	3	727167	795172	733377	825787	733503	711218	596228	682946	827617	799118	778263	824924	654822	623350	587023	743842	1.09703e+06	1.07078e+06	1.05066e+06	1.11684e+06	947428	926227	820139	1.00842e+06	965273	997173	954697	1.05304e+06	972327	907675	813451	937170
5.91_1101.7225m/z+	1101.72	5.91098	8.54751e-10	Infinity	srg3_HL_7h	col0_co_2h	85	0	0	0	0	2049.87	7063.05	25594.9	46166.6	0	0	0	0	3846.57	1672.76	81605.6	4555.71	0	0	0	0	12027.3	3604.57	32215.4	0	0	0	0	0	5642.88	68004.3	14561.5	62506.3
3.38_356.2927n+	339.289	3.3775	8.73702e-10	1.85822	srg3_HL_2h	col0_co_7h	5	64155.4	55544.1	62020.6	60363.7	84482.3	81427.8	93218.2	94271.3	52775.7	57334.7	75259.9	52830.1	90152.9	98267.3	99416.9	101677	49798.9	49445.3	59156.8	51215.4	87845.4	95003.4	104268	93065.3	49105.5	65425.3	60412.3	55469.4	74780.5	89769.5	100741	92574.7
5.00_847.5668m/z+	847.567	4.99587	9.21498e-10	Infinity	srg3_HL_7h	col0_co_2h	63	0	0	0	0	2323.81	8934.5	1312.74	14735.1	0	0	0	0	4638.52	927.658	28037.4	990.74	0	0	0	0	5276.94	0	14866.7	2565.62	0	0	0	0	7960.67	17549.3	3189.76	9203.57
2.72_605.3222m/z+	605.322	2.7226	9.24814e-10	3.16585	srg3_HL_2h	col0_co_7h	6	17479.1	21548	20186.2	20462	44343.2	40358.1	46101.6	43059.2	16728.2	18465.8	25090.6	24012.3	54815.9	43653	48871.4	48382.1	14118.7	9622.01	14659.7	23422.6	39313.1	52858.4	41482.7	38457.2	20349.4	21765.7	15508.1	18733.4	39394.4	31045.2	41095.1	50945.5
2.77_1026.6135m/z+	1026.61	2.77123	9.35373e-10	5.06103	srg3_HL_2h	col0_co_7h	18	9128.91	7336.29	10746.5	4721.9	22847.2	19616.1	19424.5	32026.9	6478.19	5673.64	9428.15	8580.32	27139.6	21376.4	34056.5	28248.9	5890.78	6378.75	4124.46	5503	15354.1	27929.4	36383.7	21503	3842.11	8385.91	5512.24	4526.91	23089.5	13585.2	22731.9	21947
4.55_837.5476m/z+	837.548	4.54733	9.63533e-10	Infinity	srg3_HL_7h	col0_co_2h	54	0	0	0	0	22929.1	31126.7	6355.22	44002.5	0	794.838	0	368.411	33223.3	2576.87	78191.6	3917.29	0	0	0	0	31575.5	7343.94	32946.8	18092.8	270.38	0	346.347	186.975	44244.2	159272	48736	180749
6.84_427.2511m/z+	427.251	6.84223	9.80058e-10	2.19193	srg3_HL_2h	col0_HL_7h	6	240641	209202	256330	202938	396308	385141	439069	417314	206878	191543	290618	197454	366589	435751	483752	397605	177276	191177	240863	191724	365569	343964	458728	369415	156177	212153	224392	175413	349712	322035	432467	334741
6.85_588.4698n+	589.482	6.84763	1.02203e-09	1.64656	col0_co_7h	srg3_HL_2h	2	1.0335e+06	1.048e+06	1.0172e+06	1.06873e+06	969855	960337	791756	910541	1.05229e+06	1.02924e+06	1.07655e+06	1.1251e+06	853077	864729	760629	980846	1.45064e+06	1.40312e+06	1.43272e+06	1.40943e+06	1.22725e+06	1.16822e+06	1.1389e+06	1.2623e+06	1.29616e+06	1.26476e+06	1.15471e+06	1.30786e+06	1.21703e+06	1.01341e+06	1.04131e+06	1.12698e+06
4.76_804.5376m/z+	804.538	4.7581	1.042e-09	7.92936	col0_co_2h	srg3_HL_7h	9	138642	134530	82965.2	163682	56224.2	65409.1	40537	71437.6	109123	105105	88116.5	121205	43137.1	42013.7	26704	71167.3	89160.2	91283.7	73458.2	83135.4	45578.6	33197.1	29891.2	55731.3	66907.9	73424.6	84926	81174.1	9596.71	21216.9	18275.9	16466.9
6.74_575.5028m/z+	575.503	6.74495	1.08175e-09	2.40768	srg3_HL_7h	col0_co_2h	6	315136	310091	275468	355792	340969	353264	313298	294474	404442	389106	450847	423986	363018	383017	354319	424680	502085	409821	435283	483216	456927	475037	366980	454185	571721	637096	580722	736846	984528	694222	581051	765415
5.77_583.4155m/z+	583.416	5.77048	1.1087e-09	3.24407	col0_HL_7h	srg3_HL_7h	7	170360	159912	106245	106963	93083	77920.7	84789.8	76502.3	168054	190494	158823	147269	89053.2	111628	57207.1	80047.6	129695	157998	110696	124506	90562.1	77297.2	78725.9	82057.5	181920	176698	185415	151673	58086.3	60258	46433.9	49676.5
7.54_592.5058n+	593.513	7.54108	1.20741e-09	1.60415	col0_co_7h	srg3_HL_2h	1	503430	516370	463962	556710	527144	461355	403439	432054	493271	498324	498690	519288	426771	416933	409907	521259	721083	707591	699452	719024	650701	638898	566577	705892	665753	685430	720330	718430	649837	658668	569077	646056
2.68_674.4473m/z+	674.447	2.67937	1.22352e-09	5.02268	col0_co_2h	srg3_HL_7h	4	35585.2	50707.1	42625.3	33453.1	17921.1	15375.1	15898.1	17722.3	33217.7	28466.9	37544.2	28417.3	19070.2	19947.3	16029.8	18209.4	41281	34375.7	35044.4	31193.5	14117	18478.1	9156.98	13775.2	23235.1	24321.9	24235.6	25686.1	5185.06	4771.46	13221.3	9149.72
4.59_761.4848m/z+	761.485	4.59057	1.23548e-09	Infinity	srg3_HL_2h	col0_co_2h	46	0	0	0	0	1926.35	5346.37	2371.1	16005.1	0	0	0	0	10386.9	0	24270.6	5057.58	0	0	0	0	3567.79	742.557	15958.3	3142.83	0	0	0	0	8463.66	10856.7	3655.58	13688
9.32_935.7808m/z+	935.781	9.3216	1.24014e-09	8.3842	col0_HL_7h	srg3_co_2h	7	241845	362539	444486	148540	202272	199022	330630	107628	378232	371253	337084	220179	284572	244418	268372	145852	267167	352569	369439	186098	245602	210730	272270	163446	2.31078e+06	2.4436e+06	835190	1.4494e+06	1.89825e+06	1.71845e+06	1.70456e+06	1.60334e+06
6.82_891.5752m/z+	891.575	6.8152	1.26812e-09	1032.58	col0_co_2h	srg3_HL_7h	26	82949.6	72289.7	67488.6	42488.3	8584.77	9281.09	1148.57	2394.59	36191.4	17843.9	22315.5	8502.48	2647.23	3951.89	392.324	2534.27	54159	44422.2	23978.1	39156.3	1817.37	4788.84	4073.86	1435.99	33523.7	28961.5	8115.97	12632.6	0	0	256.848	0
1.63_502.2808m/z+	502.281	1.63467	1.37914e-09	2.32277	srg3_HL_2h	col0_co_7h	5	11385.4	12178.8	11897.2	10966.6	18508.2	20070.7	25802.5	19287.8	8353.06	12261	13468	7882.21	27477.7	22855.9	20242.6	19001.8	10590.2	9836.17	8568.87	9569.88	19984.2	23381.3	23897.6	18058.6	11856.5	9679.64	9976.48	8212.99	19526.5	19645.6	24336.2	17503.1
7.19_337.2736m/z+	337.274	7.18895	1.546e-09	1.81162	col0_co_7h	srg3_HL_2h	3	120265	141885	130631	149564	133443	122872	101443	121853	143541	146001	138045	145493	116901	107611	103488	129882	218435	199765	195282	216026	175680	181974	149578	190680	192157	197002	168988	189182	183972	166969	151776	181598
1.98_913.5647m/z+	913.565	1.98053	1.56243e-09	Infinity	srg3_HL_7h	col0_HL_7h	39	644.581	0	75.1878	0	11627.3	44872.6	83527.3	76811.2	370.101	0	0	0	18306.9	30524.1	112263	76813.5	448.032	0	0	0	18408	16253.6	37154.1	24161.8	0	0	0	0	55150.5	238206	232969	331859
9.66_871.7631n+	872.77	9.65753	1.56814e-09	9.22052	srg3_HL_7h	srg3_co_2h	7	123181	291707	215934	225449	151406	174796	170674	156412	540933	486813	370124	448573	406253	320199	293052	250988	544082	847815	498410	510095	539896	448922	375048	423253	1.85674e+06	2.40745e+06	475401	1.27251e+06	1.54243e+06	1.55361e+06	1.2823e+06	1.64533e+06
3.26_715.4038m/z+	715.404	3.25858	1.65334e-09	Infinity	srg3_co_7h	col0_HL_2h	16	0	0	0	249.322	11980.9	14489.5	11654.6	16358.4	0	0	0	0	20541.1	9534.29	24494.6	3997.43	0	199.292	0	0	14810	9561.92	27361	11730	0	226.698	0	0	25288.8	9330.35	4388.74	3502.35
3.48_693.4208m/z+	693.421	3.48017	1.70797e-09	Infinity	srg3_HL_7h	col0_co_2h	63	0	0	0	0	992.854	1746.44	933.907	5556.17	0	0	0	0	4747.1	0	14287.6	455.599	0	0	0	0	3727.65	481.252	1866.68	460.827	0	0	0	0	8513.55	1605.14	3252.72	7017.37
8.34_722.6770m/z+	722.677	8.33633	1.76705e-09	6.75734	col0_co_7h	col0_HL_2h	5	10775.7	12185.5	14035.4	12449.1	13032.6	11993.1	11726.6	12218.5	4792.77	3491.88	2757.8	2582.75	5470.36	6580.98	6644.44	7350.99	21924.8	21781.4	25300.3	23063.6	20292.9	20943.6	19016.6	19249.5	10826.9	10202.7	3069.01	7861.13	16627.2	13066.5	10555.2	9260.53
3.32_497.7935n+	996.602	3.31803	1.76853e-09	1.91278	srg3_co_7h	col0_HL_7h	4	512316	471029	505063	472301	855638	722009	812807	716460	477651	449233	563886	425252	789215	800557	829790	855158	408511	425900	477243	445207	731010	870962	1.01771e+06	708895	375184	460309	497367	407320	672772	534747	753767	533859
8.88_761.6562m/z+	761.656	8.88302	1.84511e-09	Infinity	srg3_HL_7h	col0_co_2h	33	0	0	0	0	0	0	0	0	1907	2185.97	803.222	1342.71	1184.27	1608.98	2606.79	2175.62	0	396.445	0	0	0	0	0	904.098	5686.87	10821	2451.06	9201.63	9215.23	24532.4	22934	27604.4
6.37_837.5629m/z+	837.563	6.3712	1.91309e-09	3.15687	col0_co_2h	srg3_HL_7h	5	115866	126872	135598	124053	74654	90216.4	54660	61910.1	95038.8	101851	128477	101337	63655.5	73471.4	44262.2	74736	130214	117236	118690	127030	63357.4	64609.8	49867.4	79199.9	93453.2	72412.8	89293.9	85791.9	42921.1	31656.6	38189.5	46374
2.13_472.2900m/z+	472.29	2.1327	1.93206e-09	1.86225	srg3_HL_2h	col0_co_7h	3	89082.3	83644.7	99436.8	76389.7	124563	114472	145813	120288	76187.6	75907.6	103785	77415.6	138043	131243	139037	137811	68799.6	71864.6	80952.9	71649.1	130266	127106	143969	122147	64582.9	82939	87189.4	69578.7	111425	104468	128342	102997
4.60_757.4649m/z+	757.465	4.59598	2.10612e-09	Infinity	srg3_HL_7h	col0_HL_7h	26	0	0	0	290.735	18513.2	88690.9	127350	88140.2	0	0	2141.42	0	33908	64271.3	141370	69108.8	1116.26	0	0	0	45850.7	56498.6	79609.6	50896.4	0	0	0	0	118988	276339	254707	321445
7.98_741.5536m/z+	741.554	7.98422	2.13166e-09	3.08491	srg3_HL_2h	col0_co_7h	6	163308	94181.8	153058	114902	265103	231116	238614	233782	93937.4	82056.7	130024	123013	328188	232124	270967	236650	71037.5	72834.1	95547.6	106760	245964	276199	203962	219085	126264	131472	138448	115004	179877	172049	225408	264031
7.56_787.4738m/z+	787.474	7.5573	2.18814e-09	6.40316	srg3_HL_2h	col0_HL_7h	17	3660.69	3149.93	5118.14	3867.07	12256.6	8648	13439	11842.1	4766.28	2029.68	3312.17	2226.11	9993.05	11489.8	16749.6	8584.88	1630.76	1883.12	2626.01	2099.92	4819.66	4550.49	8270.15	6917.63	1732.27	2004.28	2138.62	1436.43	3260.23	2673.28	7072.7	2962.19
3.76_629.3660m/z+	629.366	3.75663	2.22342e-09	6.29808	srg3_co_7h	col0_HL_7h	8	4186.38	2893.09	4517.22	2129.04	14303.5	11386	14974	8574.81	5267.01	3037.19	2880.21	3567.25	14662.7	11808.9	6740.71	9062.74	4808.05	2600.92	6572.77	5158.1	13689.9	16513.4	12499.7	11655.3	2396.82	2042.14	2168.53	2023.44	7947.63	6673.02	6722.19	4832.88
7.44_903.5818m/z+	903.582	7.43753	2.30104e-09	14.4968	col0_co_2h	srg3_HL_7h	5	73148.4	50531.8	54717.6	56627.5	26379.1	40589.1	20597.7	26498	33980.2	45652	61392.3	50191.1	21243.6	23211	19169.2	39316.5	45546.7	66460	46925.6	58137.6	18828.1	23186.5	12741.5	30519.8	43569.8	41523.4	46638.8	43869.6	5405.58	5647.38	4219.05	940.156
5.81_377.2837m/z+	377.284	5.80832	2.5577e-09	4.10244	col0_co_7h	srg3_HL_7h	10	40026.1	48775.8	22685	29457.3	15423.2	17024.1	8308.42	8730.84	35073.6	33457.5	39998.8	31694.7	9687.04	10190	12205.2	10109	39452.6	45449.3	30809.3	30710.9	14752.1	10155.5	8867.8	11084.4	34129	36003.7	27800.3	19003	7681.97	9950.69	5986.16	12072.6
6.90_512.4663m/z+	512.466	6.89627	2.69445e-09	2.35818	srg3_HL_2h	col0_co_7h	7	19668.6	15651.6	18329.1	15030.3	31341.5	30438.5	26047.1	30426.4	15423.6	16906.7	19299.9	15706.9	43098.1	25333	35136.4	31482.4	10794.5	12630.7	17573.4	16270.1	28479.6	34289.9	28903	27511.7	16723.2	17287.9	15241.9	15007.7	31433.1	24247.1	28183.7	32943.1
4.03_599.4296m/z+	599.43	4.0331	2.73422e-09	44.1233	srg3_HL_7h	col0_HL_7h	15	4460.32	3157.39	4385.11	3840.54	16555.8	19867.1	47476.3	38004.3	1199.23	1834.11	7215.73	403.658	16014.5	21042.2	39147.8	28295.2	4549.05	3764.98	3033.79	2321.86	42192.4	12396	29705	18529.2	2361.01	1329.52	2336.83	1744.78	125655	125454	26371.2	65452
4.60_581.4195m/z+	581.419	4.59598	2.80909e-09	Infinity	srg3_HL_7h	col0_co_7h	40	5.41613	0	286.254	0	20242.6	36025.1	39697.3	106890	0	104.821	193.61	140.103	29834.9	14900.1	113001	17174.6	0	0	0	0	39571.5	23042.3	61474	36722.5	453.831	254.141	0	0	68001.2	114509	28900.5	123118
4.22_599.4293m/z+	599.429	4.21683	2.86891e-09	72.4714	srg3_HL_7h	col0_co_7h	25	1477.35	2637.21	1770.69	1627.67	4058.99	14699.5	39145	21039.9	2314.73	1581.2	1153.54	1902.39	3565.56	7207.3	14299.5	16375.4	1215.35	1231.9	915.221	693.865	18345.1	10831.7	11561.7	9399.96	1128.65	1838.18	2327.01	904.763	130824	108988	17343.8	36812.6
6.83_680.4642n+	698.499	6.83142	2.95717e-09	2.67119	srg3_HL_2h	col0_HL_7h	6	49901.3	39186.4	45753.4	49434.2	98731	85540.1	98155.4	94798.6	41153.9	39424.5	73264.5	38647.8	127770	97781.2	106012	98745.8	33960.9	35878	51461.5	56459.4	91063	101238	99433	76533.2	42120.7	43718.5	39984.4	35269	75914.7	71832.6	92977.9	89450.3
1.13_228.2325m/z+	228.232	1.12583	3.04736e-09	1.47061	srg3_co_7h	col0_co_7h	4	138322	135520	131235	127627	173697	163675	192776	170065	128399	136840	148974	125508	174997	190047	174978	179662	130789	120663	122497	132080	172819	201365	190811	179179	126929	120412	136757	134936	152160	142639	182247	170680
6.84_627.4878m/z+	627.488	6.83682	3.12002e-09	9.63585	col0_co_2h	srg3_HL_7h	15	321780	234341	247732	214818	129466	127322	102113	68736.5	198126	220833	268151	183565	86113.6	104125	64996.1	81986.8	206031	194219	207256	143463	84182.2	59907.3	70825.4	65918.8	155593	119799	168226	100770	41893.3	18640	36955.6	8227.86
1.16_272.2580m/z+	272.258	1.15825	3.15208e-09	2.21929	srg3_HL_2h	col0_co_7h	3	3364.15	2405.33	3148.55	2665.41	5098.08	4861.18	5321.48	4761.04	2320.53	2791.68	3261.55	2255.03	5570.06	5241.21	5274.59	5463.85	2102.64	2094.55	2930.79	2582.19	4263.64	5599.98	5303.97	4186.07	3235.21	3081.55	2275.96	2730.8	4427.92	3592	5038.7	4694.97
7.30_784.5853m/z+	784.585	7.30243	3.40873e-09	1.91755	col0_co_7h	srg3_HL_7h	2	1.06423e+07	1.18966e+07	1.08407e+07	9.58698e+06	1.07458e+07	9.22641e+06	8.68709e+06	8.2689e+06	1.14558e+07	9.54907e+06	1.09699e+07	9.9249e+06	8.95405e+06	8.48001e+06	8.44632e+06	6.6978e+06	1.14733e+07	1.18875e+07	1.14653e+07	1.16055e+07	9.41107e+06	8.95475e+06	8.74658e+06	9.28226e+06	8.27549e+06	8.13354e+06	7.01021e+06	7.03318e+06	5.94066e+06	5.72779e+06	6.91585e+06	5.62973e+06
5.95_333.3515m/z+	333.352	5.94882	3.89355e-09	2.60753	srg3_HL_7h	col0_HL_2h	8	6121.16	5408.3	5419.81	5005.61	11095.8	12838.1	13283.2	16023.9	4564.42	5174.7	7772.12	3924.84	11830.8	15039.3	13210.5	14370.2	6097.92	6555.62	6380.98	5066.27	15594.5	14374.8	9241.36	11911.1	5191.88	8694.36	8760.52	6072.95	12191.4	12849.4	16085.1	14769.3
7.91_951.5964m/z+	951.596	7.90855	3.95013e-09	2.03298	col0_co_2h	srg3_HL_7h	6	1.75333e+06	1.55927e+06	1.76434e+06	1.6441e+06	1.15969e+06	1.27889e+06	1.05433e+06	882152	1.374e+06	1.3511e+06	1.72131e+06	1.43571e+06	998973	1.1031e+06	910596	988586	1.40712e+06	1.30446e+06	1.59177e+06	1.35645e+06	979725	910138	930427	1.04303e+06	1.26108e+06	1.07269e+06	1.38917e+06	1.15797e+06	952223	760655	839305	753815
1.28_474.2691m/z+	474.269	1.28255	4.05119e-09	1.73015	srg3_HL_2h	col0_HL_7h	2	193648	165977	192376	156139	244974	221291	256960	246279	147805	157242	194872	153744	251554	261304	258585	254307	138257	136062	167003	160982	232723	250950	276887	228353	121498	159962	165291	146117	199775	200520	238701	216408
3.49_601.4244m/z+	601.424	3.49098	4.26334e-09	1.88036	col0_co_2h	srg3_HL_2h	4	1.40423e+06	1.26081e+06	1.23622e+06	1.44808e+06	1.2702e+06	1.19175e+06	1.09331e+06	1.09663e+06	838229	862463	828699	944573	838617	678732	562983	764522	1.3176e+06	1.18088e+06	1.25594e+06	1.27002e+06	1.14613e+06	1.09274e+06	1.08844e+06	1.18998e+06	1.02426e+06	907602	729370	886193	841403	826532	673750	816548
3.82_786.5037m/z+	786.504	3.82148	4.50853e-09	2.47145	srg3_HL_2h	col0_co_7h	7	37696.1	58067.6	38680.2	47190.8	90439.1	65652.7	77279.2	70275.8	34511.7	29387.2	44464.7	34965.1	83823.6	82692.5	71652.5	80562.5	28678.6	25463.2	32847.9	41975.8	68481.8	84909.7	78329.3	70379.7	34998.9	44782.6	38960.7	41842.4	64814.1	44716.2	60487	48770.4
4.59_583.4288m/z+	583.429	4.58517	5.33442e-09	4.22479	srg3_HL_7h	col0_HL_2h	5	72068.3	94539.5	73577.4	66825.1	173089	205595	165673	305421	58438	69259	73070.1	68474.8	168812	100814	292555	162526	85667.3	82113.8	76421.7	79863.9	211001	147512	272761	176291	71709.5	85381	83638.1	75042.5	267606	320481	188247	361156
1.94_384.7696m/z+	384.77	1.9427	5.7579e-09	2.26291	srg3_HL_2h	col0_HL_2h	8	53062.8	43659.2	46750.6	39249	67869.8	52069.2	77695.7	64296.8	35284.3	29927.4	37252	31304.6	75931.3	71335.4	83763.6	71675.1	27422.6	38336.2	39900	31643	70389.2	73966.8	80241.4	66344.8	30093.7	30562.1	47200.8	27357.5	59658.1	48659.6	65052.8	45943.4
1.12_460.2536m/z+	460.254	1.12043	5.87204e-09	1.89654	srg3_HL_2h	col0_HL_7h	6	349919	320604	392224	323407	547899	509653	528450	473072	289281	332805	404370	289438	537831	539008	626852	547672	251762	292366	346799	297127	445564	549777	592318	482045	266066	291184	343773	286064	399366	467169	564024	494981
2.26_342.2639m/z+	342.264	2.257	6.50974e-09	1.6791	srg3_HL_2h	col0_HL_7h	4	55277.6	61836.5	65698.5	60937.2	84377.7	78354.2	93251.9	78187.2	53374.6	53441.2	68610.4	52026.5	88328.6	93784.8	93275.4	97173.2	50334.9	53145.2	57556.8	61060.8	81026.1	87929.1	93551.8	82119.4	44251.9	59087.7	63984	54557.8	72433.3	70699.7	80680.4	72555.8
8.31_664.6084m/z+	664.608	8.31472	6.54464e-09	1.78699	col0_co_7h	col0_HL_2h	2	71213.5	84121.3	80222.8	77655.6	85793.6	73355.8	72854.3	86708.4	70674.6	57555.6	61007.3	62615	62218.4	65418.1	63666.5	62003.9	123764	108719	105517	112058	117717	111910	90157.4	106512	106567	97463.5	70075.9	86863.1	103766	106801	101749	97042.5
8.48_951.7742m/z+	951.774	8.48225	6.65952e-09	38.2515	srg3_HL_7h	col0_co_2h	10	2289.05	3912.99	1776.62	2262.21	3225.54	2356.99	4465.11	1919.76	4772.34	2550.24	5571.48	842.523	4746.39	3576.43	4516.4	1551.81	3078.38	2974.4	3157.1	2525.43	1041.39	3701.38	3858.77	3521.82	22582.6	39039.3	5534.99	17250.6	48909.1	125044	95242.6	122533
6.77_723.5873m/z+	723.587	6.77197	6.67066e-09	2.08206	srg3_HL_2h	col0_co_7h	4	380617	289246	403195	344552	622684	576568	590153	558371	308851	304127	440441	323189	757589	524533	659774	533910	251635	279088	327304	331087	527463	564181	578507	521754	295861	317613	319352	295393	407947	369960	489950	522798
1.72_253.1804m/z+	253.18	1.71573	6.70546e-09	8.40043	col0_co_2h	srg3_HL_7h	13	37309.5	29983.9	31060.2	24393.6	16252	6898.21	20020	6149.92	22285.6	25592.6	34831.8	22940.5	11448	11993.5	9686	13377.8	29050.2	34509.7	30806.7	21161.5	11227.6	11067.2	14991.5	10048.4	25056.1	20619.4	27766.2	20902.9	5617.5	2183.92	4883.17	1927.41
9.51_922.7847m/z+	922.785	9.50622	7.14186e-09	16.431	col0_HL_7h	srg3_co_7h	16	11612.8	24688.1	11747.9	16317.3	12544.5	19216.3	22620	6455.04	32862.7	30198.2	16105.6	21455.7	30010.6	10573.5	19708.4	20783	22543.2	25160.2	21424.6	14456.6	6123.19	13013.9	19105.5	13258.2	270990	327700	42770.5	204748	248567	185220	175679	213809
6.67_905.5102m/z+	905.51	6.6693	7.31162e-09	4.30472	col0_co_7h	srg3_HL_7h	5	116068	164234	96296.6	103356	84578.3	88926.7	49039	72254.4	111053	108644	95357.2	83228.4	47505.5	55437.7	37700.6	39602.5	196232	237820	132652	132488	78168.8	83312	87302.9	84481.5	113764	95905.1	64595	81115.5	37750.7	37108.2	48308	39257.6
8.63_836.6509n+	854.685	8.62902	7.80354e-09	1.98318	col0_co_2h	srg3_HL_7h	6	1.26871e+06	1.39738e+06	1.3726e+06	1.24609e+06	1.157e+06	1.13758e+06	1.067e+06	914230	1.05571e+06	1.45878e+06	1.40403e+06	1.08202e+06	981865	1.16626e+06	916643	892425	908718	809446	868367	743860	711727	831005	702938	711451	793207	811176	914076	714531	588112	730876	705212	640596
4.37_583.4289m/z+	583.429	4.37355	7.94659e-09	4.54877	srg3_HL_7h	col0_co_7h	4	90368.9	103356	70058.3	66345.4	199677	203887	139099	297832	107050	121380	129743	102433	209968	153394	334320	191399	75555.5	73310	74620.7	69144	227151	152822	266966	148819	116835	105939	116494	91331.1	357525	355986	226514	391082
6.34_904.6036m/z+	904.604	6.33878	8.34243e-09	2.97772	col0_co_7h	srg3_HL_2h	6	50141.9	104163	68180.9	57665.8	40818.3	56246.4	37576.4	39621	69732.9	67331.5	68667.1	61204.3	28455.9	33082.8	34621.5	29767.2	88203.2	111162	97974.6	77636.7	45321.6	35841.4	51553.1	39328.5	45993.2	48921.8	54377	45410.6	27527.6	29344.3	35133	37040.8
7.70_951.5969m/z+	951.597	7.6978	8.70741e-09	4.99138	col0_co_2h	srg3_HL_7h	4	143275	118067	127142	159108	42768.8	72943.8	47989.4	50802.2	100556	127731	135856	139604	37612.4	45264	28710.4	60741	107660	97958.1	107644	106979	46297.6	48881.5	48398.4	51136.8	78608.4	67204.3	113798	95874.8	40499	37304.7	19211.8	12692
1.37_643.4157m/z+	643.416	1.37442	9.01213e-09	3.64088	srg3_HL_2h	col0_co_7h	9	11756.7	12659.5	9206.09	6033.62	23794.9	22362.3	35193.3	33682	10853.4	12422.7	7127.58	9676.28	37312.4	33226.4	35608.2	30614.4	12184.8	6427.76	9006.57	9943.56	28751.2	32667.5	45854.1	29104.2	6295.41	16752.6	7118.22	8247.43	25899.7	17109.6	28069.6	30992.4
3.27_530.3605n+	513.357	3.2748	9.23235e-09	373.73	srg3_HL_7h	col0_HL_7h	32	551.33	335.359	190.664	620.694	50922.8	57922.4	46781.2	117089	809.843	662.975	1413.9	476.312	58359.8	31389.9	159845	40981.4	566.075	234.665	0	668.706	71036.5	30596.7	121475	37224.5	115	139.593	476.227	241.21	116625	105173	50264.4	91214
9.16_933.7666m/z+	933.767	9.15948	1.01645e-08	9.60577	col0_HL_7h	srg3_co_7h	6	286494	412486	590113	153131	204497	246511	420322	111238	355714	368371	367779	195398	261804	226324	277451	135710	212350	333226	411779	166449	195829	186527	253250	122748	2.29721e+06	2.46749e+06	1.06696e+06	1.45291e+06	1.57164e+06	1.6331e+06	1.71422e+06	1.50697e+06
6.43_939.5491m/z+	939.549	6.43065	1.07072e-08	6.49778	col0_co_2h	srg3_HL_7h	11	4.06193e+06	2.61729e+06	2.3795e+06	2.10388e+06	1.66875e+06	910698	1.10469e+06	963968	2.52025e+06	2.63796e+06	3.52191e+06	1.65464e+06	1.18935e+06	997761	918140	1.02689e+06	2.57532e+06	2.55619e+06	2.4876e+06	1.61437e+06	1.16222e+06	737393	1.15272e+06	877948	1.81668e+06	1.45213e+06	1.98291e+06	836081	388832	518031	532842	278204
3.86_822.4885m/z+	822.488	3.85932	1.1107e-08	Infinity	col0_co_7h	srg3_HL_7h	17	15391.3	16868.4	9069.41	10973.3	2646.19	2469.58	2898.39	348.951	16995.3	4494.19	1635.67	13826.2	2166.27	823.36	0	707.466	13628	16233.5	17373.7	20755.7	1697.27	4665.29	2094.2	753.069	2570.44	4034.85	1812.11	4417.87	0	0	0	0
9.50_878.7369n+	896.771	9.4954	1.14163e-08	8.89963	col0_HL_7h	srg3_co_2h	11	344771	626892	784550	305159	409078	359413	651089	233006	911612	714460	655237	500489	715760	514753	555671	304387	705039	833294	784762	460351	653234	560291	599409	419516	4.84824e+06	5.54493e+06	1.16748e+06	3.14675e+06	4.19646e+06	3.57573e+06	3.32726e+06	3.41876e+06
9.05_401.2898m/z+	401.29	9.0514	1.16692e-08	3.56892	col0_HL_2h	srg3_co_7h	13	12975.1	18878.4	11005.4	12760.6	10004.7	9096.64	6679.4	13746.5	23618.9	34620.3	27313.7	22329.5	25688.1	19591.2	17016.1	16623.5	7236.27	6145.56	9814.55	7460.92	8421.81	7018.7	6140.7	8647.07	16884.6	22076.2	18959.4	14626.4	12157.6	15002.8	15917.8	16540
5.02_811.4993m/z+	811.499	5.01835	1.17867e-08	Infinity	srg3_HL_7h	col0_co_2h	42	0	0	0	0	2393.24	5828.36	3564.24	9283.33	220.935	0	0	0	3241.76	0	9637.87	2588.75	0	0	0	0	3092.69	4884.71	9292.22	1947.79	0	0	0	0	7732.55	6954.41	2230.93	6444.26
6.69_742.5380m/z+	742.538	6.69092	1.3112e-08	2.92018	col0_co_2h	srg3_HL_7h	5	173271	205281	189146	180586	156440	144102	122930	127997	163748	162477	191745	168568	145314	134727	118025	127115	138715	165935	144752	141869	113914	85309.9	117429	120935	160339	151648	147542	142327	36973.7	62945.5	78721.7	77605.2
2.69_375.2683m/z+	375.268	2.69017	1.3752e-08	5.16448	col0_HL_2h	srg3_HL_7h	10	22763.4	23452.2	13213.9	13298.1	6595.01	6416.71	5117.36	2941.54	20338.3	21726.3	18350.1	17501.9	6915.28	5154.08	3322.67	7991.35	22478.6	19921.5	15819.2	10634.2	4222.43	4409.35	1800.41	5069.44	21716	18854.2	16767.2	14485.6	2111.01	5468.24	2972.75	4535.02
1.53_358.2256m/z+	358.226	1.52658	1.3938e-08	1.58473	srg3_HL_2h	col0_co_7h	6	800583	722209	872539	778501	1.04572e+06	918928	1.04128e+06	930513	654307	691019	900167	749524	1.16931e+06	1.03645e+06	1.00312e+06	1.02077e+06	630783	629105	705645	703474	963395	1.08211e+06	1.04755e+06	978302	660615	666470	767611	688535	817411	833925	906854	920607
1.06_152.1078n+	216.124	1.06098	1.45807e-08	1.73706	srg3_HL_2h	col0_co_7h	4	49065.9	49375.1	54968.6	49401.5	79607.2	64892.1	61830.7	54139.4	43846.8	45433.1	54574.1	46769.5	71671.5	76211.1	83493.2	68427.2	41578.8	44357.3	44641.7	42014.5	63271.7	81378.9	72386.2	70375.9	43922.5	41910.2	49652.3	42377.2	53617.8	59081.9	69448.4	58137.7
9.14_866.7228m/z+	866.723	9.14327	1.46255e-08	18.3881	col0_HL_7h	srg3_co_2h	7	7614.59	19817.7	51402.9	19051.5	3175.79	12622.3	21018.9	13523.5	42428.3	50691.3	21240.2	28588.3	48739.7	20736.4	22480.8	36084.2	12204.8	29213.5	12024.1	13771.1	15017.9	12997	20880.8	5164.32	273008	331833	105888	214934	206335	240540	224918	238671
9.06_397.3826m/z+	397.383	9.05682	1.48147e-08	1.86035	col0_HL_2h	srg3_co_7h	4	105950	126390	117086	138456	101676	112585	96502.4	109886	131517	177105	170669	145625	132269	138066	126112	133689	93109.3	98382.6	94604	84301.1	82154.3	89805.9	77618.6	86333.7	128615	126137	142511	112528	108992	125090	112140	131284
2.49_409.2733m/z+	409.273	2.48937	1.50677e-08	6.26206	col0_co_7h	srg3_HL_7h	18	19946	26108.8	14123.3	16184.3	7056.17	3063.9	4873.27	7043.36	12798.2	18703.9	19322.5	15457.1	7646.56	5135.23	3008.35	7405.84	22247.5	23801.3	17687.5	15648.3	4481.09	6986.09	6541.63	5536.48	17299.8	14614.2	10116.2	10668.2	5543.61	1826.57	2146.86	3160.05
4.71_820.5492m/z+	820.549	4.71487	1.59764e-08	38.8189	col0_co_2h	srg3_HL_7h	33	40607	127239	78201.3	56412.7	12077	3537.88	4607.14	5398.65	78225.3	56124	9841.02	43827.4	4775.9	3487.97	5556.26	1971.94	67788.8	45770.3	31994.7	37935.8	4515.11	513.481	2528.43	6863.94	28855	24838	12737.3	18892	1678.37	1615.15	1127.93	3370.11
6.30_440.4095m/z+	440.41	6.29555	1.73662e-08	1.58348	srg3_HL_2h	col0_co_7h	2	1.18469e+06	1.02338e+06	1.17336e+06	1.15263e+06	1.73686e+06	1.61397e+06	1.64853e+06	1.56749e+06	971287	1.00814e+06	1.3793e+06	1.0361e+06	2.00466e+06	1.57362e+06	1.74746e+06	1.51186e+06	946781	1.03104e+06	1.12203e+06	1.21824e+06	1.57313e+06	1.67732e+06	1.59559e+06	1.62005e+06	1.12631e+06	1.10259e+06	1.14649e+06	1.11064e+06	1.47627e+06	1.42211e+06	1.58178e+06	1.80698e+06
9.50_937.7974m/z+	937.797	9.4954	1.74076e-08	10.1704	col0_HL_7h	srg3_co_2h	13	210572	356043	399914	131883	134224	146979	248935	73089.6	488099	366107	335760	232389	267905	193691	235703	113008	350768	395966	370966	220042	226790	185609	235149	138591	2.13177e+06	2.14052e+06	577697	1.28507e+06	1.67686e+06	1.43105e+06	1.28541e+06	1.29124e+06
8.48_781.6361n+	823.671	8.47685	1.756e-08	2.63848	col0_HL_7h	srg3_co_2h	3	1.27792e+06	863467	1.18944e+06	1.35874e+06	1.08021e+06	918474	912856	806780	1.56151e+06	1.63454e+06	1.61142e+06	1.55049e+06	1.47565e+06	1.37709e+06	1.00545e+06	1.51466e+06	1.2999e+06	885014	1.22812e+06	1.00772e+06	1.18211e+06	1.0412e+06	905834	1.1369e+06	2.58497e+06	2.17164e+06	2.80427e+06	2.24986e+06	1.48136e+06	1.95971e+06	1.83117e+06	1.68792e+06
2.93_1140.6470m/z+	1140.65	2.92795	1.77248e-08	5.30881	srg3_HL_2h	col0_co_7h	15	4212.8	6713.33	8039.67	8278.24	17487.5	16400.1	18032	22622.4	4350.7	6845.45	10569.7	5910.59	23650	19668.1	30034.5	24255.7	5995.44	3376.82	5302.89	3710.96	19431.2	25211.8	29810.7	13079.9	4292.45	6422.89	8917.35	5704.26	13436.5	14106.5	15577.6	7387.58
3.30_660.4242m/z+	660.424	3.30182	1.81535e-08	14.9551	col0_HL_7h	srg3_HL_7h	3	28427	26515.3	22240.7	18204.2	9688.5	3290.32	5676.67	1788.38	22056.2	22659.9	21121.7	21366.4	6498.2	6233.28	2079.71	14175.3	21224.5	26002	9834.26	22932.7	6229.09	6706.87	6516.6	8804.05	25469	33337.4	16122.3	28476.8	1408.48	1480.92	2784.98	1240.02
4.34_828.5378m/z+	828.538	4.34112	1.84336e-08	5.34371	col0_co_2h	srg3_HL_7h	8	227355	185129	134669	250412	122001	119523	77373.7	151667	162699	159644	147755	194397	113915	90837	79646.5	183197	152680	159119	119598	152984	116417	84661.5	96425.9	131671	133978	128328	152653	148828	25266.4	39144.2	39666.4	45176
9.34_868.7390m/z+	868.739	9.33782	1.8599e-08	7.14901	col0_HL_7h	srg3_co_2h	10	75100.3	162531	241215	116063	96972.2	114674	162154	75575.8	259223	262747	250190	198294	254070	193519	190261	168940	220658	294955	256383	161655	220075	208392	221547	168124	960033	1.26451e+06	320023	668026	712405	864855	734614	839668
7.15_869.5436m/z+	869.544	7.14572	1.88273e-08	11.989	col0_HL_7h	srg3_co_2h	35	18252.6	33390.3	15675.3	21067.3	4270.25	2775.68	1747.87	3399.01	26504.9	26851.4	9925.6	15387.2	5664.2	6854.4	2790.24	2579.27	52293.2	20885.6	18414	13266.2	2651.76	5604.93	2296.39	3941.75	57889.8	37407.6	16737.7	34144.4	3680.78	5217.61	3445.29	8197.25
3.79_796.5214m/z+	796.521	3.79447	1.98852e-08	3490.25	srg3_HL_7h	col0_HL_2h	43	0	366.238	0	0	52124.7	83456	125381	221843	0	0	0	305.64	65560.8	54211	227499	105109	391.729	594.523	0	0	107331	63009.4	153227	68178.8	622.023	0	0	0	236298	392532	124261	313670
1.12_244.1911m/z+	244.191	1.11502	2.00133e-08	1.64625	srg3_HL_2h	col0_co_7h	5	150391	171433	164859	163346	207435	228859	189561	195773	148268	154331	183912	172321	238294	230292	200164	217959	138162	138068	125493	136902	192988	240200	215297	228984	171044	136427	158688	182909	204638	214929	217036	250031
1.72_197.1179m/z+	197.118	1.72113	2.15566e-08	14.0059	col0_co_2h	srg3_HL_7h	9	23605.6	20985.9	23756.7	19491.4	10394.4	3085.59	14210.5	6605.31	17231.6	17054.1	24921.9	15068.2	5614.31	5897.65	4491.49	8747.26	21964.3	22203.1	23933.3	16991.6	8274.26	5967.08	9784.8	9101.27	17105.5	15876.3	19891.4	12692.1	1132.05	1679.46	3136.3	323.805
5.18_784.5118m/z+	784.512	5.17507	2.36678e-08	Infinity	srg3_HL_7h	col0_co_2h	29	0	0	0	0	312.57	3454.75	4719.33	3159.09	0	0	0	0	0	998.41	10218.4	1754.49	310.318	0	0	0	2580.53	1387.35	1514.55	1884.49	0	0	0	0	4161.09	26795.8	11689.4	24758.3
4.03_812.5178m/z+	812.518	4.0331	2.3672e-08	Infinity	srg3_HL_7h	col0_HL_7h	67	523.942	0	0	326.728	24103.9	20833.2	18704.9	63707	178.32	0	0	0	35611.9	10333.6	90314	9840.33	275.055	435.95	0	0	30010.3	6466.32	56466.4	17085.9	0	0	0	0	32692.5	123399	28888.8	116376
7.26_758.5697m/z+	758.57	7.26462	2.51436e-08	1.31068	col0_co_2h	srg3_HL_7h	2	2.70784e+07	2.62164e+07	2.73919e+07	2.68875e+07	2.51268e+07	2.37022e+07	2.24394e+07	2.2263e+07	2.51266e+07	2.48368e+07	2.8965e+07	2.65973e+07	2.186e+07	2.28525e+07	2.14199e+07	2.1471e+07	2.47234e+07	2.48452e+07	2.71754e+07	2.69663e+07	2.15694e+07	2.11168e+07	2.18291e+07	2.3711e+07	2.57002e+07	2.47315e+07	2.55094e+07	2.51119e+07	1.96937e+07	1.95894e+07	2.14323e+07	2.13594e+07
6.96_782.5697m/z+	782.57	6.96112	2.55422e-08	1.58277	col0_co_7h	srg3_HL_7h	2	1.62498e+07	1.53796e+07	1.61082e+07	1.45851e+07	1.44512e+07	1.3361e+07	1.24744e+07	1.20926e+07	1.53072e+07	1.39594e+07	1.72831e+07	1.44602e+07	1.25341e+07	1.2299e+07	1.18296e+07	1.08073e+07	1.65773e+07	1.60947e+07	1.64829e+07	1.55575e+07	1.31973e+07	1.27172e+07	1.2658e+07	1.32534e+07	1.48029e+07	1.35033e+07	1.29548e+07	1.2625e+07	9.90424e+06	9.33388e+06	1.19669e+07	9.68045e+06
7.57_839.6404m/z+	839.64	7.5681	2.59422e-08	3.14248	col0_HL_7h	srg3_co_2h	5	71844.8	55337.9	59308.9	52930.8	64213.7	53181.8	41035.9	37641.4	119695	100715	86146.6	81819.6	85720.5	86092.8	77535.4	78712.6	110928	80853.8	82503.6	89458.8	84664.9	78706.9	75730.7	79720.5	165811	138300	193580	118462	168104	106115	104031	117407
7.19_586.4379m/z+	586.438	7.19435	2.62233e-08	2.20409	srg3_HL_2h	col0_co_7h	6	126855	93416	107183	94141.2	185917	150982	189176	171855	115408	101276	132539	98436.2	183161	209124	238978	185254	86088.4	81290.3	112440	90636.5	164399	161963	168877	146690	94896	112623	134470	93894.5	144122	137150	188256	140935
8.85_838.6693n+	856.703	8.84518	2.72878e-08	1.81511	col0_co_2h	srg3_HL_7h	3	1.3112e+06	1.34197e+06	1.24746e+06	1.31573e+06	1.18895e+06	1.18082e+06	1.03847e+06	1.01113e+06	1.05267e+06	1.49556e+06	1.35668e+06	1.13421e+06	1.03337e+06	1.1536e+06	903032	958208	934478	897286	896198	838826	782281	908564	760167	825637	886130	808240	1.03965e+06	788848	680454	778457	751456	663486
2.60_467.3479m/z+	467.348	2.60372	2.77847e-08	2.49919	srg3_HL_2h	col0_co_7h	12	21025.9	28735.9	30886.4	28499.4	55972	42587.2	48649.1	54895.9	26039.9	24719.8	29339.1	22079.2	69659.2	48918.3	50025.4	50624.5	14085.5	24327	20732.7	28574.2	48161.3	56767.6	42598.9	48649.1	25322.8	24825.1	33916.1	22789.5	41139	40580.4	42656.9	54380.2
7.38_742.5378m/z+	742.538	7.3835	2.84739e-08	1.69634	col0_co_7h	srg3_HL_2h	3	744884	818360	729671	743211	731288	635493	575812	587960	827601	761002	793024	805278	655644	642220	647813	577202	1.07323e+06	1.09457e+06	998430	1.11342e+06	846339	847307	762370	899690	966957	971767	717106	856840	727899	622078	761444	708903
6.89_468.4406m/z+	468.441	6.89087	3.02773e-08	1.82642	srg3_HL_2h	col0_co_7h	4	658172	471612	647866	599380	931436	900015	910180	838703	498555	546204	726745	581000	1.07645e+06	837172	958187	797130	441772	477923	551702	537420	782180	856168	784455	784718	525724	526525	572432	544967	774633	695839	764048	924938
7.54_754.5586n+	772.593	7.54108	3.1294e-08	1.5687	col0_HL_7h	srg3_HL_2h	2	3.21866e+06	3.31263e+06	2.90676e+06	3.45329e+06	3.18392e+06	2.94398e+06	2.42716e+06	2.69699e+06	3.21937e+06	3.13785e+06	3.24847e+06	3.33905e+06	2.73552e+06	2.67497e+06	2.44257e+06	3.19491e+06	4.33968e+06	4.17885e+06	4.17314e+06	4.2465e+06	3.82873e+06	3.72443e+06	3.16753e+06	4.13161e+06	4.22636e+06	4.19444e+06	4.42626e+06	4.48391e+06	3.77146e+06	3.96466e+06	3.34498e+06	3.87646e+06
7.55_427.2512m/z+	427.251	7.54648	3.21751e-08	2.59477	srg3_HL_2h	col0_HL_2h	6	13741.4	15814.3	18206.1	8903.81	35960.4	32088.3	36203.8	36141.8	14746.6	9127.4	15019.6	15766.6	31916.8	34409.5	39765	35739.7	11406.3	10203.8	20568.6	12542.7	29796	34444	42327.2	32878.9	10155.7	17719.9	15972.2	14097.2	31545.7	20988.7	36023.6	26203.6
9.67_108.0947n+	217.195	9.67373	3.24556e-08	13.1403	col0_HL_7h	srg3_co_2h	17	2767.46	3996.99	1753.91	2602.2	2218.97	1592.99	706.218	3719.54	8545.29	7654.47	3825.21	12694.5	7842.02	6192.94	5631.93	9382.77	6290.38	3408.46	2088.95	5315.02	3461.43	4501.49	2233	9930.44	28861.5	30942.5	19227	29215.3	24616.6	23738.9	17334.4	25966.3
8.98_872.6900n+	890.724	8.98028	3.29722e-08	12.7394	col0_HL_7h	srg3_co_7h	10	154827	279211	459738	105819	152194	158948	323059	74457.5	220281	270424	253216	125139	221488	175012	181003	103888	116284	159551	242646	61037	133132	125368	137086	57973.2	1.71162e+06	2.17561e+06	733467	1.15739e+06	1.22622e+06	1.45326e+06	1.23992e+06	1.17444e+06
8.97_931.7509m/z+	931.751	8.97488	3.54606e-08	8.16333	col0_HL_7h	srg3_co_7h	11	192266	366073	525807	142731	206441	210847	390977	106299	289186	321683	340286	187853	252339	231046	244919	156182	146975	208202	273564	114241	166119	159356	173729	97615.7	1.39897e+06	1.73362e+06	740578	998867	1.00296e+06	1.25182e+06	1.07167e+06	1.00008e+06
5.66_319.3360m/z+	319.336	5.66242	3.55039e-08	1.57932	srg3_co_7h	col0_HL_2h	5	27044.2	29411.5	28447.1	23837.1	37414.2	38653.2	39606.6	43858.9	25275.1	29286.7	28968.1	22066.7	41099.2	46048.6	40554.9	38652.6	22247.3	29890.2	26059.4	28527.3	44164.4	39535.7	40415	42655.4	25530.6	31467.9	25697.1	27700.4	32471.9	36835.3	44795.4	36911.8
4.94_823.5458n+	824.553	4.93642	3.8694e-08	70.8261	srg3_HL_7h	col0_co_7h	28	10882.2	19220.6	9464.98	10740.5	96218.9	118340	44468.7	156008	5891.53	17665.5	15776.1	7284.91	88040.3	24277.2	227986	12766	8980.53	8161.91	4388.5	8398.02	77142.2	49016.9	104738	55444.3	14292.5	5113.88	5498.44	5325.62	159735	871411	172001	916604
1.07_360.2376m/z+	360.238	1.06638	3.91343e-08	1.64973	srg3_HL_2h	col0_co_7h	2	146304	135147	162715	138686	217934	197750	181733	183929	128359	133839	170431	127280	205658	214176	206387	208069	109671	126219	146476	123344	176382	202158	215781	183281	112094	133105	139413	123967	156427	165847	194633	164158
6.35_678.4491n+	696.483	6.34958	4.01878e-08	1.89379	srg3_HL_2h	col0_HL_2h	2	84397.9	61037.9	72444.5	77881.4	138019	112174	119296	129753	61252	64056.2	92617.1	75057.3	141574	137813	141145	134315	56521.4	73992.3	75553	94867.4	132783	144278	144471	118180	66836.4	82560.9	97076.1	66917.6	110085	120399	143514	147117
4.52_741.4699m/z+	741.47	4.52032	4.05031e-08	Infinity	srg3_HL_7h	col0_co_7h	38	0	0	310.566	0	2387.14	6342.1	14714.9	12988.7	387.925	782.097	0	0	13389.2	3520.59	39692	3991.43	0	0	0	0	9042.53	2550.72	20879.8	5156.46	0	199.945	0	0	26515	63857.4	48959.5	73396.4
7.60_760.5854m/z+	760.585	7.60052	4.05827e-08	1.62388	col0_co_7h	srg3_HL_7h	2	1.22426e+07	1.44486e+07	1.34339e+07	1.19644e+07	1.20766e+07	1.10079e+07	1.05914e+07	1.00678e+07	1.46833e+07	1.19997e+07	1.34283e+07	1.31336e+07	1.15225e+07	1.09952e+07	1.08242e+07	9.20319e+06	1.31297e+07	1.36783e+07	1.37424e+07	1.33121e+07	1.11232e+07	1.08964e+07	1.03347e+07	1.1821e+07	1.13913e+07	1.07023e+07	9.243e+06	9.91448e+06	7.54098e+06	8.07699e+06	9.05623e+06	8.49485e+06
5.73_585.4492m/z+	585.449	5.73267	4.38412e-08	1.38172	col0_HL_7h	srg3_co_2h	5	216135	210473	223767	199519	178564	164739	153055	158098	224162	226733	239643	205925	176600	169090	148127	165373	209770	190202	223538	194596	192354	153217	171060	175268	241832	213007	223240	226196	180841	160037	171915	167755
6.52_754.5382m/z+	754.538	6.51798	4.40791e-08	2.00519	col0_co_2h	srg3_HL_7h	7	1.2163e+06	1.35497e+06	1.53003e+06	1.2217e+06	1.14156e+06	1.01336e+06	1.05429e+06	929001	1.25942e+06	1.21337e+06	1.54583e+06	1.19271e+06	1.07575e+06	1.05497e+06	912440	865135	1.08275e+06	1.11425e+06	1.29521e+06	1.08214e+06	928953	809611	944090	899826	1.10706e+06	1.02215e+06	1.03657e+06	916928	566619	630293	831157	626544
8.54_723.5127m/z+	723.513	8.54257	4.57399e-08	2.56715	srg3_HL_2h	col0_HL_7h	5	75580.7	55577.6	65546.3	70604.2	100864	88885.2	95001.3	94225.5	52685.5	42514.6	54645.2	35074.7	98893.5	96356.4	114934	80754	47548.8	45372.5	55437.2	41239	70123.3	110998	108807	87623.7	29536.7	43287.4	40997.5	38463	61610.9	58427.9	96001.6	51870.4
7.87_815.6357m/z+	815.636	7.86532	4.57902e-08	1.52163	col0_HL_7h	srg3_co_2h	3	1.49353e+06	1.65306e+06	1.32627e+06	1.52816e+06	1.25061e+06	1.16437e+06	980352	1.02361e+06	1.61478e+06	1.50567e+06	1.55949e+06	1.53847e+06	1.2164e+06	1.15532e+06	1.07881e+06	1.2001e+06	1.5918e+06	1.56544e+06	1.44885e+06	1.49548e+06	1.19851e+06	1.13411e+06	983960	1.31135e+06	1.72795e+06	1.60167e+06	1.74078e+06	1.6536e+06	1.3409e+06	1.41628e+06	1.2013e+06	1.29791e+06
8.91_716.5248m/z+	716.525	8.91003	4.61167e-08	2.06006	col0_HL_7h	srg3_HL_2h	4	13617.6	19955.1	16553.9	20849.4	16968.1	12498.9	16395	14504.7	17543	18683	19841.7	16585.3	16676.2	15028.1	12108.7	14463.3	15451.7	16896.3	14235.7	16312.1	15026.4	12462.3	14837.9	16916.8	33435.1	25483.7	31919.4	29214.6	21762.3	23738	23307.8	23377.6
8.03_680.4801m/z+	680.48	8.0283	4.62744e-08	1.49912	srg3_HL_2h	col0_co_7h	5	292248	264042	277369	233263	368321	306795	366715	348082	254944	244927	301287	229623	364594	360192	394711	352985	228008	238974	253346	261902	318027	370107	370495	345362	241178	273528	266679	228191	320914	342359	406100	365292
3.73_517.3845m/z+	517.385	3.72962	4.67287e-08	1.80614	srg3_HL_2h	col0_HL_2h	6	48634.7	40498.5	42060.7	40220.5	60209.3	52688.8	59060.1	57263.9	36205.3	38272.9	37559	27293.8	59840.1	69368.8	59019.9	63422.8	38615.5	34157.1	40582.3	35625.8	57190.6	58136.6	66231.3	51599.4	37457	40963.4	36858.4	36244.9	45925.7	41741.9	53012.2	33884
1.51_643.4159m/z+	643.416	1.50952	4.84932e-08	3.02272	srg3_HL_2h	col0_co_7h	9	23163.2	34213.7	45860.9	19246.9	59847.5	34995.5	65115.6	66377.1	22172.3	22501.7	30905.6	24845.9	78205.8	65343.8	66852.6	74194	18091.8	23175.6	24443	28441.8	63605.3	68348.1	87225.8	58903.5	25382.9	31346.7	34388.8	28264.7	47550.3	42207.9	63903.7	57374.2
7.60_818.6389m/z+	818.639	7.59512	4.85919e-08	1.82571	col0_co_2h	srg3_HL_7h	3	1.77871e+06	1.66665e+06	1.87648e+06	1.58936e+06	1.57199e+06	1.53139e+06	1.46844e+06	1.21247e+06	1.71495e+06	1.50836e+06	1.87348e+06	1.61113e+06	1.45011e+06	1.51532e+06	1.47198e+06	1.13101e+06	1.48324e+06	1.52876e+06	1.759e+06	1.53291e+06	1.29686e+06	1.29537e+06	1.33436e+06	1.37767e+06	1.34942e+06	1.23698e+06	1.23746e+06	1.19255e+06	911862	867549	1.1101e+06	895970
6.78_954.6152m/z+	954.615	6.77738	4.87872e-08	2.951	col0_HL_2h	srg3_HL_7h	7	207899	164154	162189	178274	108695	96539.8	81259.7	94147	178333	182372	199369	171060	127130	91042.5	59483.1	130372	182957	159838	164544	132167	122552	93635.6	68563.3	104117	195919	186332	133104	172399	59848.3	74318.3	59991	53600.3
7.20_602.4402n+	644.491	7.19977	4.89641e-08	3.12445	srg3_HL_2h	col0_co_7h	12	120611	56100.9	77877.8	85837.5	152813	138397	175156	137509	74456.5	86990	109005	86013.3	165403	194655	226240	194766	50600	52044.6	78045.8	69294.1	130393	148052	164459	127195	72228	79057.5	118927	84242	142667	126152	162282	124039
1.52_743.4324m/z+	743.432	1.52118	5.07765e-08	2.7503	srg3_co_7h	col0_HL_2h	12	46671.1	51404.1	58626.9	42977.4	80566.9	63435.3	97054.1	93519.9	26311.5	27619.9	51161.4	33625	97919.9	78424	105779	91220.3	29310.7	40638.2	47753.8	27366.2	80536	96860.6	125914	78204.9	32759.1	44480.6	49616.1	32778.2	65993.8	64868.3	84691	62002.8
8.19_569.4344m/z+	569.434	8.18503	5.90448e-08	1.92435	col0_co_2h	srg3_HL_7h	5	490862	549146	420595	416434	323339	421079	324270	295999	388293	389427	451717	401161	251122	308716	294914	347619	442048	452267	408663	394949	317746	306444	286157	329633	386885	364059	330125	316054	243575	262616	236922	232297
9.67_834.7158m/z+	834.716	9.67373	6.17102e-08	3.40977	srg3_HL_7h	srg3_co_2h	11	35189.3	20761.6	20158	31047.2	26464.2	26266.1	22132.3	31874.6	46751.3	30866.5	28347.3	50548.6	42497.7	39660.7	35093.4	47058	34179.4	38978.2	44926.2	31971.6	38448.8	35606.3	24437.6	60131.5	87491.7	71474.5	77128.7	91238.3	95112.2	70960.1	98171.7	99705.3
6.52_728.5222m/z+	728.522	6.51798	6.17905e-08	1.4806	col0_HL_2h	srg3_HL_7h	3	159600	191219	176935	188365	159224	145421	140346	144432	176142	179758	196292	200995	149686	162889	122558	146683	171441	157022	174270	160783	132989	123289	114789	146993	189455	183128	182248	171482	129371	127442	129302	122590
5.49_790.5217m/z+	790.522	5.49402	6.37228e-08	5.01273	col0_HL_7h	srg3_HL_7h	6	78623.2	81334.8	56589.4	86018.8	43958.5	66602.3	42870	39896	67541.4	87077.1	79736.2	73020.6	37495.5	52053.2	19576.8	63825.5	82041.9	84420.3	68948.7	94647.4	50726.4	47597.6	39887.6	55103.8	82135.7	81998.4	86142.3	92149	22374.2	13622.6	22892.6	9421.67
6.71_941.5296m/z+	941.53	6.71253	6.40577e-08	17.5321	col0_co_7h	srg3_HL_7h	24	114454	125613	63196.7	79569.2	59000.1	28583.6	16095.2	21938.5	144445	92666	52017.5	81940.3	32397.4	28623	12600	20283.9	115819	117081	65343.5	99167.6	45169.8	26788.4	28306.1	29230.8	105547	121760	52314.9	71580.6	12418.3	1555.22	7504.54	1189.53
9.86_108.0944n+	217.196	9.85748	6.56385e-08	7.92895	srg3_HL_7h	srg3_co_2h	8	4381.3	3047.57	2280.04	4309.46	2099.06	2871.9	1711.49	3603.05	7342.25	6034.3	3592.23	9560.72	5794.06	9048.99	6552.66	9460.49	4215.94	4771.01	1920.86	5991.89	5047.12	5999.03	1880.46	8522.72	20225.3	21447.5	17979.5	21295.8	24866.5	15953.4	17543.4	23189.9
7.55_813.6200m/z+	813.62	7.54648	6.73964e-08	1.68299	col0_HL_7h	srg3_HL_2h	3	1.26916e+06	1.22387e+06	1.14815e+06	1.39105e+06	1.23676e+06	1.19468e+06	926569	954772	1.24065e+06	1.19267e+06	1.27067e+06	1.25525e+06	1.0319e+06	1.03211e+06	913698	1.22161e+06	1.70359e+06	1.57802e+06	1.70245e+06	1.63482e+06	1.49497e+06	1.42936e+06	1.2215e+06	1.53741e+06	1.67078e+06	1.63897e+06	1.93604e+06	1.82162e+06	1.56644e+06	1.44227e+06	1.30551e+06	1.4233e+06
3.23_755.4685m/z+	755.469	3.23157	6.87111e-08	2.20228	srg3_HL_2h	col0_co_7h	5	38278.3	32845	36759.9	20872	68039.1	46767.9	58100.6	40568.5	33004	31638.4	35945.7	28938.1	60125.5	67422.5	65590	63742.6	25210.1	28605.7	30288.1	32539	60621.5	69748.1	73328.7	51150.5	27790.1	34365.8	27549.8	31829.3	39123.3	44581.2	53470.4	38758.5
1.83_698.3905m/z+	698.391	1.82922	6.87734e-08	4.52636	srg3_co_7h	col0_co_7h	9	5826.9	7992.11	8559.96	5924.68	25407	15537.8	23985.6	18797.2	5654.61	5282.17	7777.09	6811.43	28769.7	13885	38335.7	17504.6	4152.54	9488.55	6826.86	2250.58	23406.2	27862.6	23818.4	27745	7659.73	10797.3	10464	7740.92	20221.4	13634.9	18129.4	18676.5
3.81_599.4248m/z+	599.425	3.81068	6.94539e-08	8.69749	srg3_HL_7h	col0_HL_2h	15	4648.82	6197.21	3202.78	7192.59	7074.69	13506.4	18067.1	16672.5	4919.57	2930.05	4402.2	5454.68	7477.47	7810.97	16543.9	15177	8837.58	6405.68	5785.44	6347.27	15268.8	11036.1	15427.8	15103.4	5369.3	5096.66	4987.29	7486.83	30481	54599.5	18344.1	50577.6
5.07_820.5341n+	838.568	5.06698	6.98411e-08	10159.8	srg3_HL_7h	col0_co_2h	13	0	231.981	0	315.841	321191	879269	675564	901583	228.427	0	1737.22	0	285242	502870	641491	772546	2797.79	0	0	0	401667	517487	485856	549863	265.043	0	886.596	0	1.03766e+06	2.07119e+06	816323	1.64062e+06
6.48_573.3114m/z+	573.311	6.47928	7.00615e-08	3.53088	srg3_co_7h	col0_HL_2h	13	2795.81	1618.3	2056.24	2435.41	6688.34	7313.87	4904.51	4899.77	1961.63	1284.01	2559.09	1064.49	7981.98	4079.58	5501.47	4738.77	1510.42	1168.57	2971.81	3116.7	5143.88	5895.69	6202.51	7012.37	1620.78	1582.64	2149.38	2282.46	6401.13	4521.45	6319	5336.46
4.24_660.4279m/z+	660.428	4.23845	7.34837e-08	5.9738	col0_HL_7h	srg3_HL_7h	6	27825.7	20735.2	10081.5	19615.6	9368.35	14876.6	6480.01	11909	16934.5	17858.6	21238.3	12994.2	8524.1	12513.4	9564.26	15816.2	16919.1	21075.6	16431.6	16513.3	15028.3	9877.38	9641.12	11106	20792.3	21196	18762.7	18940.7	2143.32	2471.55	6102.45	2622.89
7.54_569.3339m/z+	569.334	7.53568	7.63362e-08	2.60891	srg3_co_2h	col0_HL_2h	10	7338.44	10940.9	9804.14	8792.91	13373.6	14518.3	17242.9	19811	5941.49	6734.81	7566.93	4650.62	13318.3	18888.3	15838.7	16217.7	8708.93	5754.52	10166.5	6230.8	13378.3	13061.4	18273	12837.1	6745.58	6400	9685.34	6344.84	10532.1	12527.1	11717.2	10089.7
6.23_778.5387m/z+	778.539	6.2253	7.89443e-08	2.15369	col0_co_2h	srg3_HL_7h	8	9.74176e+06	1.121e+07	1.09007e+07	8.91729e+06	8.58602e+06	8.57448e+06	8.13712e+06	6.74838e+06	9.28217e+06	8.67915e+06	1.14483e+07	8.02156e+06	7.30909e+06	7.83708e+06	7.15989e+06	6.18678e+06	7.63822e+06	7.87155e+06	8.58642e+06	6.71649e+06	6.22849e+06	5.56285e+06	6.32375e+06	5.35191e+06	7.70824e+06	7.59889e+06	7.55336e+06	6.35616e+06	3.93606e+06	4.82255e+06	5.95262e+06	4.21893e+06
4.55_986.6061m/z+	986.606	4.55275	8.27391e-08	15.1526	srg3_HL_7h	col0_HL_7h	23	35047.9	91585.4	47109.5	42022.6	121508	165375	89560.5	189888	34704.5	50289.1	47874.6	31148.7	116748	69158.7	261266	61520.6	56921.3	40541.6	39162.9	25660.4	127149	89230.1	150863	102508	45512	33890.8	44995.8	19362.5	233967	733764	312511	898115
1.04_201.1733n+	202.18	1.03937	9.18496e-08	1.83112	srg3_HL_2h	col0_co_7h	4	122628	134872	134789	127046	178091	178141	161833	180290	118790	129309	198411	119433	196656	205661	180741	218354	113891	117233	98652.1	107886	181829	198809	184115	187451	135509	115816	125332	141708	173780	165042	189138	203642
9.01_879.0171m/z+	879.017	9.00817	9.80237e-08	34.3878	col0_HL_7h	srg3_co_2h	15	60655	63801.3	39242.9	79626.1	5241.58	1133.14	777.872	926.986	77002.8	72112	10229.1	59820.7	6244.39	4162.73	152.808	2967.78	74539.4	68478.4	27520.1	54093.9	4374.69	8831.65	2151.99	7660.7	74880.6	61895.9	81194.8	59867.7	6697.66	2419.91	3131.57	3242.31
4.54_796.5221m/z+	796.522	4.54193	9.93942e-08	27.899	srg3_HL_7h	col0_HL_7h	12	34732.9	49327.7	26124.8	35515.1	157428	173124	95851.8	289306	29283.9	36511.8	34760.5	39656	182223	51370.1	429241	37139.5	44010.6	32609.5	20433.2	19604.3	172567	116887	236835	131585	24040.1	29329	20334.3	23435.6	267679	958155	301487	1.18276e+06
4.21_777.5041n+	778.511	4.21143	1.08015e-07	Infinity	srg3_HL_7h	col0_co_2h	77	0	0	0	0	0	743.356	17073.6	5029.66	0	0	0	0	337.938	1411.66	4362.08	3864.77	258.35	0	0	0	8608.24	561.9	944.369	289.832	0	0	0	0	115783	81032.6	2506.25	11422.6
6.33_466.4251m/z+	466.425	6.33338	1.0981e-07	4.86076	srg3_HL_2h	col0_HL_2h	15	6722.15	4099.98	6007.66	3664.49	21861.1	18860.2	15281	17762.5	5832.07	5228.28	3154.41	2703.53	27875	17811.3	23289.1	13260.2	2805.52	4759.57	8193.41	3932.52	20892.1	20365.4	11680.5	23559	10703.2	5973	3135.8	5660.65	15987	10517.9	24559.1	22280.8
5.92_568.4521m/z+	568.452	5.9218	1.10213e-07	1.58994	srg3_HL_2h	col0_co_7h	5	243314	199691	200030	193341	296629	251815	264544	271449	210273	186899	237152	178621	319590	306373	283688	271381	169015	210300	186091	177410	283405	276314	263777	249816	199187	212809	192008	189316	231168	259765	270990	300202
3.76_625.4421m/z+	625.442	3.75663	1.10315e-07	2.94771	srg3_HL_2h	col0_co_7h	13	20369.5	17193.2	24911.3	23536.5	38968.8	26027.5	45336.7	47717.7	20196.4	18545.4	20646.8	10533.7	37175.2	46595.9	48065.1	52226.7	16453.4	16048.2	12600	17341.1	45751.9	44840.9	47605.3	35100.3	12384.9	20762.2	23916.2	14027.2	32658.5	28335.4	34030.5	22569.1
9.68_204.1883n+	409.383	9.68455	1.22938e-07	7.30129	col0_HL_7h	srg3_co_2h	11	142810	224628	93253.6	292259	117923	159571	63505.8	241327	492804	435332	310746	556456	383181	348561	327483	457619	312513	322222	138412	435353	307306	277431	160046	415267	1.10065e+06	1.22292e+06	782020	1.14614e+06	1.01389e+06	929476	842403	1.08607e+06
7.15_839.6651m/z+	839.665	7.15112	1.24883e-07	4.85246	col0_HL_7h	srg3_co_7h	14	72500.9	27864.5	62674.6	68411.3	53720.1	62050.9	57255.4	31574.1	81312.4	79893.2	113150	92771	85992.3	91069.4	57526.9	103502	66238.6	39645.3	66362.3	51433	49893.4	48446	56552.8	39940.1	214200	167855	374112	189248	152121	144090	156009	108448
8.19_363.2680m/z+	363.268	8.19043	1.35486e-07	2.45947	col0_co_2h	srg3_HL_7h	8	87675.8	119024	83276.6	74117.6	57130.1	87025.9	59414.4	59837	74297.8	70516.6	88441.9	73351.7	40150.1	56439.6	53727.4	63337.9	93993	91170	77957	77918	58702.3	52306.7	52579.2	61805.1	70899.9	66639.9	55006	57446.7	34521	40316.6	39847.5	33352
8.30_553.4405m/z+	553.44	8.30392	1.42816e-07	2.20418	col0_co_2h	srg3_co_7h	12	584487	674344	404400	428316	317952	255702	230309	258802	584551	516245	444756	444788	260898	278597	200975	313922	569255	605124	409688	436551	232492	246318	200130	269959	526554	544930	344500	390886	199672	281435	223743	273573
1.66_587.2961m/z+	587.296	1.65628	1.44379e-07	1.89048	srg3_HL_2h	col0_co_7h	9	46568	49497.2	55348.1	44710.4	73786.8	67666	79941.6	63873.4	37010.3	44983.2	58881.2	37303.3	90877.1	72022.5	72867.4	81124.3	35542.7	38038.6	38835.8	55207.7	67250.6	79260.2	85606.3	73434.9	38364.7	44610.5	45784.3	39120.5	55770.9	42949.1	49728.4	58124.4
3.94_779.5052m/z+	779.505	3.94037	1.48375e-07	Infinity	srg3_HL_7h	col0_HL_7h	37	505.788	137.712	0	136.759	10794.6	11129.7	15692.8	28813.1	365.069	337.379	0	0	12334.8	5199.08	54973.7	10895	225.215	0	181.2	0	11990.8	6984.3	37224.5	5087.03	0	0	0	0	33887.7	47807.6	18652.6	30202
6.57_774.5280n+	792.563	6.57202	1.59898e-07	1.52936	col0_co_2h	srg3_HL_7h	1	1.48788e+07	1.51386e+07	1.41733e+07	1.48377e+07	1.3364e+07	1.39927e+07	1.11207e+07	1.17813e+07	1.30357e+07	1.38976e+07	1.56162e+07	1.4478e+07	1.2191e+07	1.2721e+07	9.98251e+06	1.29219e+07	1.32122e+07	1.35719e+07	1.3638e+07	1.3464e+07	1.17369e+07	1.14035e+07	1.13478e+07	1.21703e+07	1.13506e+07	1.1398e+07	1.1811e+07	1.14977e+07	1.04986e+07	9.83077e+06	8.99915e+06	9.26828e+06
9.86_747.6598m/z+	747.66	9.85748	1.62156e-07	3.68933	col0_HL_7h	srg3_co_2h	4	46206.2	47703.8	38772.2	66631.5	41040.8	42972.3	22487.4	47334.5	82870.6	87927.7	79082.6	82846.9	73844.2	63415.2	58274.8	83719.6	71200.9	72897.1	34705.7	76068.8	78172	66471.5	46325.8	79002.6	153922	135233	127750	150644	129877	115555	113544	139676
8.85_394.3596n+	830.686	8.84518	1.6293e-07	2.25881	col0_HL_2h	srg3_co_7h	3	156525	208350	197765	168210	163690	137007	140403	133415	230832	313786	234912	222374	232624	219052	183562	147738	147476	128614	129061	100751	112253	113119	111553	106629	145251	175255	135017	145202	143559	142755	161435	145122
5.41_772.5474m/z+	772.547	5.41293	1.75981e-07	77.7221	srg3_HL_7h	col0_co_7h	34	1647.87	3695.26	369.522	404.483	7875.56	13890.4	13466.2	29489.7	3893.43	3175.35	608.519	2698.96	3760.93	7969.88	49411.4	22514.4	1747.04	1290.58	318.167	221.845	8570.01	5978.79	13572.5	9113.02	1017.35	2380	471.309	783.367	23667.5	97715.9	59790.3	96888.3
6.49_899.5095m/z+	899.509	6.4901	1.77458e-07	4.18143	srg3_HL_2h	col0_HL_7h	11	104897	64739.4	93193.7	77919	225517	191382	202482	171478	53669.6	32482.3	105480	58953.1	238374	185365	258152	166150	36881.6	31647.8	87949.8	64516.5	151284	186811	236374	147649	30299.7	45931.3	68163.9	58416.5	127158	115415	211601	117806
6.77_612.4829m/z+	612.483	6.76657	1.80599e-07	1.77505	srg3_HL_2h	col0_co_7h	4	52472.7	41729.8	56565	39607.7	71991.3	74718.9	77300.2	71675.4	43100.1	36491.7	49750.4	40334.2	86028.3	70093.9	74882.3	65636.8	37891.2	36221.3	40994	52010.4	66079.2	76097.6	78033.5	63877.6	40380.4	48028.6	44237.7	36478.8	56600.5	50007.9	67732.6	77445.1
6.72_554.4411m/z+	554.441	6.72333	1.83268e-07	2.04194	srg3_HL_2h	col0_HL_7h	8	139595	96326.8	153689	108797	232608	202908	209121	192652	107474	112083	164385	112671	271209	200098	228197	193173	96159.1	93077.6	126814	121600	180206	220451	217392	201977	94468.6	116387	117143	109174	138012	148453	188724	206263
6.57_612.4745n+	613.482	6.57202	1.87691e-07	1.49115	col0_co_2h	srg3_HL_7h	2	3.58704e+06	3.81366e+06	3.61484e+06	3.75536e+06	3.28074e+06	3.51776e+06	2.83451e+06	2.99409e+06	3.24459e+06	3.51485e+06	3.97961e+06	3.65588e+06	3.05197e+06	3.22647e+06	2.5645e+06	3.31174e+06	3.30299e+06	3.41159e+06	3.46113e+06	3.44332e+06	2.98932e+06	2.87904e+06	2.93119e+06	3.10431e+06	2.8711e+06	2.90926e+06	3.01023e+06	2.99009e+06	2.608e+06	2.52333e+06	2.34802e+06	2.42637e+06
6.04_801.5392m/z+	801.539	6.04155	1.97776e-07	1.83454	col0_HL_2h	srg3_HL_7h	2	631912	614380	606226	584351	563553	558484	439752	418253	647700	598161	723093	569622	527379	537931	414034	463876	581626	530141	569098	570064	470664	454197	457635	458138	550023	537406	557619	575185	281779	328072	415345	358572
7.76_893.5440m/z+	893.544	7.75725	2.00971e-07	1.45614	col0_co_2h	srg3_HL_7h	2	4.36404e+07	4.11463e+07	4.36912e+07	4.50328e+07	3.62428e+07	3.93161e+07	3.462e+07	3.31323e+07	3.55913e+07	3.79361e+07	4.40244e+07	4.04089e+07	3.21853e+07	3.51257e+07	3.11833e+07	3.5037e+07	3.71647e+07	3.66575e+07	4.04474e+07	3.84509e+07	3.16224e+07	3.20247e+07	3.29279e+07	3.60732e+07	3.46702e+07	3.20735e+07	3.76308e+07	3.44771e+07	3.0543e+07	3.00027e+07	2.90755e+07	2.95364e+07
4.35_501.3567m/z+	501.357	4.35193	2.02248e-07	Infinity	srg3_HL_7h	col0_co_2h	83	0	0	0	0	524.19	2644.14	328.257	2539.16	0	0	0	0	1663.8	0	6521.67	469.302	0	0	0	0	450.997	0	1087.57	327.336	0	0	0	0	1014.46	24623.8	3639.71	33353.1
4.77_798.5360m/z+	798.536	4.7743	2.04907e-07	Infinity	srg3_HL_7h	col0_co_2h	98	0	0	0	0	0	0	0	315.775	0	0	0	0	0	0	2307.65	0	0	0	0	0	502.96	403.992	2559.04	697.909	0	0	0	0	3385.15	57837.8	1843.82	75829.3
7.36_730.5375m/z+	730.537	7.36188	2.09266e-07	4.6634	col0_HL_7h	srg3_co_2h	11	48210.5	51631	50603.2	40126.9	46423.6	23052.8	37374.4	30380.7	67730.1	44528.2	69914.7	50305.4	66994.3	54304.3	49709.9	33871.4	77498.1	67118.4	66560.5	85829.4	59567.3	57357.7	45052.9	51612.4	213399	177035	103688	145844	199504	68034.8	134109	120187
4.03_819.5370m/z+	819.537	4.0277	2.29242e-07	Infinity	srg3_HL_7h	col0_co_2h	61	0	0	0	0	1510.89	5585.46	35339.7	9394.54	0	0	1610.15	0	2913.28	3759.36	10566.5	5257.59	651.971	0	0	0	39972.3	5670.83	5804.95	2024.09	0	0	568.576	0	192603	110840	15293.9	19272.1
4.42_581.4194m/z+	581.419	4.41678	2.5982e-07	243.481	srg3_HL_7h	col0_HL_7h	35	1914.25	1466.3	714.193	422.104	32663.3	70173.1	54019.2	120430	332.334	1627.44	658.48	256.186	41007.4	25215.3	125715	58983.3	1317.2	519.252	317.646	274.763	60930.5	41852	92937	54651.2	625.913	0	1374.64	0	105449	166923	58984.1	155740
6.88_885.5114m/z+	885.511	6.88005	2.64188e-07	3.08725	col0_co_2h	srg3_HL_7h	7	17797.3	23175	19701.4	13674.6	20932.4	13507.9	15102.1	12141.1	18544.2	13849.9	8258.63	12607	8821.26	6646.92	6723.96	6000.75	18468.8	20341.4	17187.9	18139.5	15259.6	12733.9	17967.9	17356.3	9700.89	8460.14	3667.11	7035.33	4673.76	6184.36	5996.9	7227.36
5.01_796.5472m/z+	796.547	5.00753	2.67848e-07	25.2023	srg3_HL_7h	col0_HL_7h	33	6161.41	8334.82	5862.03	3443.35	18228.8	20114.6	11744.3	47510.5	8743.31	8835.22	5276.13	4478.45	17769.3	10475.3	45929.3	18016.4	5579.05	6334.43	3098.82	2101.33	11307.7	10018.6	27924.8	10920.1	2219.72	2246.06	4092.69	1101.03	22220.5	91408	32328.7	97484.4
6.23_739.4908n+	781.547	6.2253	2.69861e-07	2.12351	col0_co_2h	srg3_HL_7h	10	161884	201997	183508	150799	151286	150164	141966	121824	158896	161256	197981	146717	124396	134560	123535	102497	124838	143105	147929	118461	110931	86252.6	106017	78043.4	127419	133877	135195	106936	67805.1	89669.5	101597	69716.8
1.07_115.0637n+	272.186	1.06638	2.87973e-07	1.49016	srg3_co_7h	col0_HL_7h	4	95241.8	94579.1	101120	90778.6	121341	113115	126238	112756	79751.3	89825.6	112891	78449.5	104054	128936	123414	122431	84418.6	79142.5	90304.2	83711.1	116333	126392	125067	118918	73170.5	83098.1	90532.6	79813.8	111442	108245	119965	100198
9.86_208.1831n+	191.18	9.86288	2.95699e-07	14.8506	col0_HL_7h	srg3_co_2h	21	1843.18	1815.02	1178.21	6777.09	2108.26	1928.64	339.093	1942.96	6955.06	7434.84	4427.48	8885.47	5851.07	5130.4	4363.72	7103.52	5269.65	4034.56	1274.87	4136.55	3914.32	6215.96	2503.62	7584.1	28935.8	26506.4	15160.2	23238	29231.6	18911	18940.5	23072.4
9.48_871.5733m/z+	871.573	9.47832	3.00708e-07	2.91698	srg3_HL_7h	col0_co_2h	6	23210.3	28195.8	24196.5	30873.2	24905.8	45369.3	36837.8	39504.4	29512.4	39758.6	28612.1	36146.4	35876	48694.3	46983.5	57186.1	27238.3	32201.8	32152.5	36924.3	45402.3	39562.3	45102.2	44580.4	36392.1	38057.5	39524.4	44113.6	88078.1	70739.1	57252.6	94518.4
6.19_584.4517m/z+	584.452	6.18747	3.08858e-07	1.99291	srg3_HL_2h	col0_HL_2h	7	27735.3	28196.7	32742.2	28151.6	50317.3	55637.5	51022.5	46869.4	17558.2	19188.8	38738.9	27498	57698.5	48978.8	51169.2	47391.7	23948.4	19925.7	31039.5	33274.4	47727	53236.5	52972	46392	25730.7	27973.4	35073.8	28706.3	45085.9	43054.2	51032.8	54933.8
10.51_535.4289m/z+	535.429	10.5131	3.2607e-07	10.6236	col0_HL_7h	srg3_co_7h	37	4312.79	2721.48	2552.51	1216.9	3874.19	2623.4	3292.25	1276.68	8795.76	4814.65	3818.52	7782.45	8144.8	6643.53	4350.58	1350.3	4393.73	2479.07	4286.46	1913.58	2131.84	3987.92	2198.52	1080.43	37403.3	25269	15044.2	22131.5	35990.4	13327.2	28788.4	18529.5
7.96_820.6541m/z+	820.654	7.9626	3.39543e-07	1.95849	col0_co_2h	srg3_HL_7h	7	610222	582356	743921	616131	463635	504620	544924	392268	585146	562715	826198	563839	485643	587167	489382	458389	492813	550961	614947	524852	390324	457737	425991	418301	476792	433455	546794	460010	319027	315289	360522	308529
6.60_780.5543m/z+	780.554	6.59903	3.54719e-07	1.58533	col0_co_2h	srg3_HL_7h	4	2.19264e+07	2.21965e+07	2.2971e+07	2.05691e+07	1.91922e+07	1.86334e+07	1.76521e+07	1.58764e+07	1.95497e+07	1.93164e+07	2.46923e+07	1.94898e+07	1.69197e+07	1.75935e+07	1.63297e+07	1.53629e+07	1.99277e+07	1.97493e+07	2.19026e+07	1.8776e+07	1.69238e+07	1.54925e+07	1.68726e+07	1.60942e+07	2.02499e+07	1.96422e+07	1.95393e+07	1.79248e+07	1.21258e+07	1.3382e+07	1.65074e+07	1.32811e+07
1.40_430.2432m/z+	430.243	1.39603	3.5481e-07	1.57501	srg3_HL_2h	col0_HL_7h	2	3.76428e+06	3.36656e+06	3.90051e+06	3.33865e+06	4.64713e+06	4.37326e+06	4.83883e+06	4.27172e+06	2.87282e+06	3.15001e+06	4.21611e+06	3.24298e+06	4.58317e+06	4.73614e+06	4.69687e+06	4.84781e+06	2.80967e+06	2.97654e+06	3.46919e+06	3.13551e+06	4.14904e+06	4.50915e+06	5.22017e+06	4.47867e+06	2.61927e+06	2.87901e+06	3.55676e+06	2.92204e+06	3.77331e+06	3.89982e+06	4.46814e+06	3.98096e+06
9.21_424.3696n+	407.366	9.20812	3.56632e-07	10.0118	srg3_HL_7h	srg3_co_2h	13	3365.55	4707.69	3288.43	6920.32	4271.85	3095.12	3858.46	4034.1	5764.82	9280.04	5646.37	6724.18	10868.7	5491.84	6294.51	9382.98	2607.54	8849.73	1974.79	8860.3	7217.72	6475.68	3686.15	7048.05	40810.2	60286.7	9377.99	41857.9	41914.9	33915.2	26419.1	50525.7
2.99_560.3537n+	1121.72	2.98738	3.60992e-07	5.89227	srg3_co_7h	col0_HL_2h	6	4554.26	7943.69	7657.46	5023.02	14218	15742.5	16419.2	17489.3	5298.21	2355.95	2928.21	6046.97	23449.7	17011.2	20837.7	22286.1	5001.22	6298.3	6076.27	1185.49	27033.5	24857	25074	21020	7126.1	7964.72	8285.1	7693.24	7305.04	11287.3	22340	11903
9.86_204.1880n+	409.383	9.86288	3.63235e-07	8.04937	col0_HL_7h	srg3_co_2h	13	100050	169893	62186.7	205580	96781	114941	38386.9	177876	378329	326414	216284	400316	300368	271761	248180	335295	273775	267908	100038	372988	267958	247495	119665	341320	961028	971936	624591	887455	934044	717792	704572	904319
8.26_466.4611m/z+	466.461	8.26068	3.80632e-07	1.92538	srg3_co_7h	col0_HL_7h	4	207745	160734	218625	178447	300054	223058	251807	207558	140584	136038	174309	126015	281295	242861	219017	203924	135640	121280	159673	149235	215446	307371	274322	260493	128874	139064	142334	139040	141738	167579	220063	186002
7.74_663.6074m/z+	663.607	7.73563	3.95741e-07	3057.01	srg3_HL_2h	col0_HL_2h	70	2335.66	0	0	0	23692.2	8307.75	42015	8667.39	32.5606	8.5853	0.780441	0	21364	28866.4	75089.3	2849.51	83.6311	0	62.1513	0	6779.46	2268.99	10098.8	2130.52	0	165.269	0	0.976106	22282.1	23673.4	39994.9	2355.68
8.34_450.4300m/z+	450.43	8.33633	4.21277e-07	1.98457	srg3_HL_2h	col0_co_7h	5	102803	72283.4	98083.6	98664	156699	129574	144354	130411	79601.6	73586.1	104734	87420.7	195583	129628	146344	127967	63245.5	68867.2	84599.3	85379.4	128208	158417	123992	134335	94728.1	87986	94245.1	98519.4	107519	104789	126170	136101
3.44_531.2744m/z+	531.274	3.43693	4.26389e-07	1.68799	srg3_HL_2h	col0_co_7h	6	187799	148229	164630	170991	231593	194738	234790	219960	133210	157886	211572	154948	263897	215735	249925	220898	127351	127736	163742	144241	209509	219568	249253	209813	155311	138125	152380	142110	199092	184483	225724	205463
2.47_812.4236m/z+	812.424	2.47315	4.30916e-07	6.16296	srg3_HL_7h	col0_co_2h	15	3671.86	2238.08	3734.16	2988.08	20450.8	15772.8	20927.5	15116.7	2349.26	3625.33	11381.5	3290.57	17933.2	10542.6	23145.9	18761.2	4787.42	5479.89	3426.38	4937.92	17262.1	15576.5	12184.4	13689.5	1033.49	4633.33	3185.26	7163.57	17163.1	25248.2	11796.4	23643.9
3.02_838.5088n+	856.543	3.0154	4.73143e-07	21642.1	srg3_HL_7h	col0_HL_7h	32	0	0	0	3868.65	292448	1.08792e+06	838770	716941	2189.46	0	10674.8	0	264820	555052	644629	874611	5967.88	0	448.395	0	335298	597828	424402	702595	0	0	464.114	0	1.04959e+06	3.15133e+06	1.98312e+06	3.86037e+06
6.94_756.5540m/z+	756.554	6.9449	4.76074e-07	1.5746	col0_co_2h	srg3_HL_7h	5	1.21482e+07	1.17819e+07	1.39339e+07	1.16138e+07	1.06809e+07	1.06111e+07	1.07246e+07	9.42198e+06	1.13202e+07	1.15878e+07	1.48468e+07	1.15936e+07	9.86158e+06	1.03547e+07	1.01463e+07	9.07249e+06	9.76637e+06	1.00029e+07	1.17622e+07	9.47633e+06	8.29815e+06	8.28015e+06	9.13497e+06	8.37593e+06	1.01943e+07	1.01241e+07	1.06246e+07	9.28817e+06	6.90841e+06	7.76876e+06	9.01061e+06	7.73467e+06
2.22_298.2018m/z+	298.202	2.22457	4.86661e-07	2.43451	srg3_co_7h	col0_co_7h	3	13793.6	18103.9	13320.3	14097.4	23171.5	19564.7	23405	24287.7	13443.6	13151.7	13977.9	13873.3	35804.3	25619.7	26057.3	26025.5	11567.8	8996.25	12990.4	15783	24951.6	34516	29564.7	31080.5	13612.3	23250.7	17608.8	18616.9	20231.7	18723.1	21397.9	36250.3
7.87_756.5757n+	774.609	7.86532	4.91423e-07	1.63825	col0_HL_7h	srg3_co_2h	3	2.96405e+06	2.94024e+06	2.48588e+06	3.06805e+06	2.57894e+06	2.40161e+06	2.03585e+06	2.19484e+06	2.95795e+06	2.95427e+06	3.24959e+06	3.12589e+06	2.50722e+06	2.49912e+06	2.41468e+06	2.86443e+06	3.05042e+06	3.03863e+06	2.93156e+06	3.1458e+06	2.63209e+06	2.52035e+06	2.27779e+06	3.01668e+06	3.6795e+06	3.52316e+06	4.09989e+06	3.78776e+06	3.06232e+06	3.53069e+06	2.84881e+06	3.30298e+06
2.57_806.4830n+	824.517	2.57128	4.93675e-07	Infinity	srg3_HL_7h	col0_HL_7h	24	0	195.527	0	2796.86	44599.8	202394	323421	154903	2830.77	0	21788.4	0	49002.3	120528	217027	282182	5794.96	0	0	0	136080	76528.5	97499.4	101139	0	0	0	0	512563	1.19717e+06	661673	1.08161e+06
7.67_844.6544m/z+	844.654	7.67078	4.94342e-07	1.85755	col0_co_2h	srg3_HL_7h	3	1.46935e+06	1.37332e+06	1.37618e+06	1.22316e+06	1.3016e+06	1.15461e+06	1.07148e+06	898789	1.3137e+06	1.15347e+06	1.31884e+06	1.17736e+06	1.08213e+06	1.08451e+06	1.05054e+06	779907	1.2446e+06	1.23772e+06	1.24706e+06	1.17258e+06	1.00362e+06	1.02525e+06	888414	995305	1.08718e+06	966343	917360	930728	737026	661754	872759	658132
8.23_680.4742m/z+	680.474	8.22827	5.0681e-07	1.46083	srg3_HL_2h	col0_HL_7h	4	582079	568387	614680	555470	778459	697321	782498	686942	557411	465831	712078	499397	705945	736425	786304	793392	501837	526992	566959	555090	705792	813529	707589	712053	494547	550619	545954	477619	681438	685173	739904	667045
8.18_165.1280m/z+	165.128	8.17962	5.07086e-07	1.70841	col0_co_2h	srg3_HL_7h	4	43100	47489.2	38148.3	33371.4	28816.3	36405	28027.1	27945	37726.2	35303.3	41593.9	38867.5	24643.7	29500.5	28270.4	31133.1	38897.5	40816.3	36336.9	36516	29386.7	25387.2	24136.2	31904	36870.1	35527.7	30410.6	32431.5	22891.6	24774.2	23256.5	23966.6
2.18_913.5655m/z+	913.566	2.17593	5.07731e-07	1178.85	srg3_HL_7h	col0_HL_2h	23	0	667.505	0	681.237	19234.9	41397.1	72017.8	79865.6	479.436	0	0	0	23335.1	42380.3	97758.5	67516.5	225.453	343.663	511.396	0	20543.7	28357.7	54636.4	33432.4	292.061	232.354	270.337	390.132	47140.7	154245	153536	210260
7.35_716.5225m/z+	716.523	7.35107	5.08489e-07	1.33405	col0_co_2h	srg3_HL_7h	3	8.17534e+06	7.80374e+06	8.41529e+06	8.32457e+06	7.36424e+06	7.20438e+06	6.91803e+06	6.57831e+06	7.33363e+06	7.94412e+06	9.12439e+06	7.94228e+06	6.55094e+06	7.1667e+06	6.69363e+06	6.84791e+06	7.08566e+06	7.11384e+06	8.06326e+06	7.66809e+06	6.0307e+06	6.4271e+06	6.42342e+06	6.95741e+06	7.28598e+06	7.14353e+06	7.77933e+06	7.35617e+06	5.96746e+06	5.81436e+06	6.34936e+06	6.39481e+06
1.27_441.3271m/z+	441.327	1.26633	5.09949e-07	2.60268	srg3_HL_2h	col0_co_7h	7	12709.4	9928.35	10648.5	12679.3	17498.9	14987.5	17292.8	16877.1	7374.01	8480.11	10390	15516.6	18853.8	16834.7	17111.2	19846.3	9196.13	6547.77	4933.46	7234.66	16273.8	12912.9	12971.1	15162.8	9852.9	5839.88	6674.1	8286.51	15587.9	16571.4	11251.7	18718.5
3.68_853.5409m/z+	853.541	3.67558	5.21725e-07	Infinity	srg3_HL_7h	col0_co_2h	62	0	0	0	0	967.725	513.267	1268.85	4803.81	0	0	0	0	4713.29	1354.03	13279	0	0	0	0	0	4299.78	843.689	3902.18	0	0	0	0	0	7653.26	12466.1	2620.3	16787.4
8.93_721.6344m/z+	721.634	8.93165	5.80025e-07	4.38871	col0_HL_7h	srg3_co_2h	14	9228.86	3130.79	9568.69	11287.5	7184.35	8599.24	9419.13	7143.07	9666.3	9079.6	12539.7	9669.77	13063.8	9264.98	7929.28	11584.4	9285.21	7846.95	11116.9	7393.61	7874.14	10846.2	8342.04	7708.46	39760.1	19384.2	48368.1	34444.1	27535.2	19318.3	18317.3	20110.5
4.27_613.4464m/z+	613.446	4.27087	6.17682e-07	Infinity	srg3_HL_7h	col0_co_2h	9	0	0	0	0	0	2252.27	5947.45	4023.36	0	0	0	0	89.7549	0	4307.49	4969.83	0	0	0	0	1074.21	1005.5	951.52	857.362	0	0	0	0	3938.3	12527.6	3084.92	7618.89
8.28_839.6657m/z+	839.666	8.2823	6.51182e-07	3.2048	col0_co_2h	srg3_HL_2h	8	224350	395708	249793	267507	82992.5	231591	127655	127049	192492	176661	227236	202162	65877.5	67777	121849	99388.7	307956	238385	220406	235569	129827	92460.4	85555.9	143024	287307	203724	227630	204653	123754	119958	102341	117456
4.94_788.5080m/z+	788.508	4.94183	6.62984e-07	4.94891	col0_co_7h	srg3_HL_7h	14	24054.5	35216.3	15714.5	36999.7	15193.8	6516.66	14344.1	10588.7	46547.2	25073.5	15863.4	25766.5	9805.34	12017.1	13441.8	13296.1	51988.1	60131.6	26645.2	40983.5	17861.1	12511.5	17342	17042.6	50960.4	46260	29473	33805.1	10224.1	5238.24	11507.2	9351.21
6.11_746.4973n+	764.532	6.1064	6.90083e-07	1.46303	col0_co_2h	srg3_HL_7h	2	3.72951e+07	3.5814e+07	3.59293e+07	3.54153e+07	3.14432e+07	3.40008e+07	2.89618e+07	2.78836e+07	3.15331e+07	3.30158e+07	3.99437e+07	3.29661e+07	2.81616e+07	3.06829e+07	2.68949e+07	2.92338e+07	3.26375e+07	3.14111e+07	3.48202e+07	3.26531e+07	2.85107e+07	2.69137e+07	2.95514e+07	2.86611e+07	2.98486e+07	2.79939e+07	3.31001e+07	2.85456e+07	2.57441e+07	2.38878e+07	2.60766e+07	2.30274e+07
8.14_869.5581m/z+	869.558	8.1418	7.15103e-07	3.88571	srg3_co_2h	col0_HL_7h	14	258797	390748	288935	179129	303960	406454	507130	330680	158024	147542	159728	205219	158068	200317	259763	166688	227484	437916	236999	308788	284198	262483	353475	281092	94409.7	105236	77868.5	120926	303902	217520	170709	257007
8.35_1026.7616m/z+	1026.76	8.34715	7.17487e-07	5.1108e+06	srg3_HL_7h	col0_co_7h	43	0	940.398	0	0	1406.32	7352.17	1933.53	819.012	1428.42	0	0	0	832.84	2597.22	652.246	987.99	0	0	0.0365746	0	2104.71	2004.01	606.329	1869.26	797.8	309.08	492.39	1455.17	165959	5870.29	6596.75	8499.3
6.85_311.2581m/z+	311.258	6.85303	7.17571e-07	2.40978	col0_co_7h	srg3_HL_2h	6	22552	22123.7	24382.5	20750.7	22607.2	23086.7	12445.6	18685.5	22132.8	21052.8	24386.5	18873.1	17689.7	17839.4	10307.5	22131.1	41977.9	36600.3	45452.2	39756.7	33205.7	31404.2	30994.7	38573.5	33886.5	35341.8	27596.4	33228	26775.9	24267	27018.5	24039.5
9.75_423.3991m/z+	423.399	9.7548	7.32841e-07	9.90736	col0_HL_7h	srg3_co_2h	12	7527.52	7082.65	7809.15	23484	3476.44	8672.77	4741.22	10245	23593.1	27442.2	5827.07	27067.3	16527.1	20622.1	21625.6	15675	24055.7	16096.6	14969.8	30969.7	22248.2	23220.9	10320.8	27655.3	67331.2	71311.3	55922.3	74275.2	70829	41542.6	58698.2	73629
2.91_883.5568m/z+	883.557	2.91173	7.41907e-07	4286.22	srg3_HL_7h	col0_HL_2h	16	478.089	0	0	399.853	11249.2	32385.8	12884.7	35622	264.415	0	0	0	12317.7	8201.51	68055.4	13044.4	624.493	0	395.413	322.177	12533.5	13637.1	20513.7	15219.2	667.239	556.825	588.432	445.858	43593.1	415398	144004	530348
5.28_814.5604m/z+	814.56	5.27783	7.59544e-07	39.4215	srg3_HL_7h	col0_HL_2h	23	4824.15	9357.66	2207.29	1578.54	6539.41	18260.6	7997.53	21789.5	2355.75	4247.28	3706.38	2855.12	6167.2	6368.76	20203.7	11121.7	4393.68	8404.43	2571.88	5925.82	11444.2	14021.7	9813.01	16528.7	5115.16	5739.1	2517.91	4039.28	21435.5	185428	80887.1	231214
8.22_775.6239n+	798.614	8.22285	7.82734e-07	1.64008	col0_co_2h	srg3_HL_7h	3	489482	608105	561909	518932	393373	424020	424478	364607	454860	479257	585357	491662	331052	348528	429304	350993	561525	508073	492325	477857	385131	380162	392945	408900	503024	430350	386916	410170	302503	289754	390094	345896
7.43_614.4902n+	632.525	7.43213	7.86754e-07	1.60031	col0_HL_7h	srg3_HL_2h	3	867360	1.1198e+06	1.00744e+06	976948	965607	929338	790311	839154	1.04419e+06	1.03313e+06	1.01242e+06	1.08038e+06	870021	995168	775362	849608	1.1346e+06	1.17117e+06	1.08082e+06	1.11113e+06	1.05298e+06	953226	789854	1.04538e+06	1.48604e+06	1.57124e+06	1.15213e+06	1.37594e+06	1.27714e+06	1.42759e+06	1.19774e+06	1.45543e+06
4.77_464.3055m/z+	464.306	4.7689	8.02273e-07	Infinity	col0_co_2h	srg3_HL_7h	16	34808.5	21190.9	19862.7	17750.1	10902.4	5547.08	5201.53	2931.42	1628.46	923.191	343.167	1516.76	1115.62	873.081	291.219	0	15533.1	18439.9	22793	19086.4	4356.32	3511.24	5790.98	4532.04	0	2494.5	1688.84	1090.99	0	0	0	0
4.20_517.3621n+	559.395	4.20062	8.02286e-07	1.99158	srg3_co_7h	col0_co_7h	4	33540.1	21974.2	36015.3	26084.4	49567.6	47810.4	51917.4	39086.6	34225.7	31699.4	38259.1	29322.3	50005.2	52316.1	48334.4	48751.3	21833.1	23307.8	26916.8	33917.7	45284.5	63006.2	60214.2	42553.9	24980.1	31673.6	30023	31627.5	34110.6	36093.9	39287.3	40038.7
9.86_688.6158n+	706.65	9.85748	8.09535e-07	11.0998	col0_HL_7h	srg3_co_2h	15	86294.4	166614	49298.7	256058	76464.6	111003	28302.4	201464	428593	356433	225250	484766	349874	299969	265373	383887	353680	348865	116975	505520	325404	315365	125563	427704	1.29199e+06	1.32487e+06	798838	1.21553e+06	1.29446e+06	989380	955949	1.2282e+06
8.67_494.4924m/z+	494.492	8.67225	8.13332e-07	2.03949	srg3_co_7h	col0_HL_7h	1	121246	111017	147103	122878	205964	159714	175299	142430	102161	101822	121500	82470.5	200369	166569	154538	131824	92923.7	89836	114733	104461	143109	223662	204816	176273	90864	91458.7	91599.3	92767.4	102079	116221	150447	135270
8.60_953.7884m/z+	953.788	8.602	8.22739e-07	21.2133	srg3_HL_7h	srg3_co_7h	28	1739.17	1894.88	1508.26	909.288	1691.11	2491.43	2427.7	1007.81	1421.92	1908.28	621.051	1962.9	3308.01	2354.13	3856.38	2093.28	1950.37	1677.18	993.746	1086.89	1013.7	2070.09	1126.19	1374.47	9760.79	10968.8	792.736	3777.88	12436.7	37512.8	29127.7	39387.3
1.27_428.2277m/z+	428.228	1.26633	8.43375e-07	3.32963	srg3_HL_2h	col0_HL_7h	2	20742.8	9264.32	18750.4	7941.85	24887.5	18513.7	26422	23397.8	7423.23	15338.7	8329.79	10623.5	26130.3	25624.9	25041.7	25718.1	7702.05	8811.5	12862.7	9975.25	21220.5	27712.5	24446.3	27826.3	7840.69	7219.78	9609.4	6118.81	15552	13374.8	28048.4	17177.8
3.38_265.2531m/z+	265.253	3.3829	8.57079e-07	2.074	srg3_HL_2h	col0_co_7h	6	7561.64	11697	11489.4	9907.1	16569.5	16833.4	19399	21027.9	9335.77	11180.9	12064.4	7641.06	16414.5	19397.8	19456.7	21116.6	9028.76	7574.77	9047.29	11179.2	16627.7	19449.8	18520.5	17626.8	5693	13067.3	10958.9	11905.1	16344.1	18764.3	18041.7	17688.6
1.47_362.7567m/z+	362.757	1.46628	8.90413e-07	4.05457	srg3_co_7h	col0_HL_2h	8	9301.21	11591.8	11278.9	10032.3	27563.1	17454.5	23697.4	20286.2	3279.66	7030.46	4577.49	9754.87	20401	20051	23216.4	22848.3	5407.17	5009.94	15477.3	7742.55	24695.6	26680.7	28343	20195.5	6157.49	10019.1	12341	9030.73	19021.9	10220.3	19705.7	13535.2
8.20_680.6169m/z+	680.617	8.20123	8.92298e-07	1.51037	col0_co_7h	srg3_HL_2h	3	873430	1.0161e+06	1.04662e+06	986128	889637	826138	848991	827427	964835	852373	994863	919505	826375	790376	816253	777918	1.24448e+06	1.27446e+06	1.12372e+06	1.207e+06	1.1004e+06	1.05762e+06	956825	1.09637e+06	1.16079e+06	1.09293e+06	903615	1.06146e+06	1.27759e+06	1.06441e+06	960305	1.07292e+06
4.35_795.5135n+	796.521	4.34653	8.94859e-07	17.8296	srg3_HL_7h	col0_HL_7h	12	69684.3	131157	65244.5	84982.9	196763	252332	114913	322988	60375.7	80773.9	76208.1	68986.7	213975	94350.6	489145	85330.5	85968.1	71942.7	66091.5	67134.7	200139	125104	280463	141282	71585.3	38436.9	43527.5	46415.4	365474	1.26912e+06	356670	1.57404e+06
1.06_316.2121m/z+	316.212	1.05558	9.08216e-07	1.50688	srg3_HL_2h	col0_co_7h	2	3.70738e+06	3.46944e+06	4.10228e+06	3.71031e+06	4.96992e+06	4.58938e+06	4.39414e+06	4.16245e+06	3.15354e+06	3.52965e+06	4.46424e+06	3.40985e+06	4.72659e+06	4.99566e+06	4.86981e+06	4.80664e+06	2.92649e+06	3.15596e+06	3.59815e+06	3.19281e+06	4.16923e+06	4.91332e+06	5.03241e+06	4.48156e+06	2.97486e+06	3.17027e+06	3.59601e+06	3.25119e+06	3.78059e+06	3.93345e+06	4.69432e+06	3.91026e+06
4.28_1133.7226m/z+	1133.72	4.28168	9.57002e-07	9.81398	srg3_HL_2h	col0_HL_2h	18	3667.88	3223.2	1475.98	552.651	8245.16	6706.25	17257.6	10051	2275.4	909.827	558.743	963.615	11258.6	10006.6	19918.2	5016.82	4759.94	1840.33	3885.4	1212.09	11356.9	7835.72	19136.9	6900.12	2288.49	2151.25	2511.25	1590.04	7799.92	9056.21	15372.1	8488.07
8.33_769.5839m/z+	769.584	8.33093	9.70412e-07	1.85691	srg3_HL_2h	col0_HL_7h	5	198746	153905	236765	201468	319465	293754	299262	268558	170385	150587	214738	168008	397446	288453	289877	274037	132451	176762	172017	207616	266812	337726	266872	284202	163283	172515	176811	160450	182189	173543	223792	260177
6.15_752.5227m/z+	752.523	6.14963	1.01431e-06	1.88256	col0_co_2h	srg3_HL_7h	6	238533	241499	254440	221927	207774	211742	187321	191400	206683	229166	268943	199024	191699	189420	184826	164767	182857	196915	216534	191430	157268	144967	167530	146461	197804	180399	181688	160691	88199.8	137491	159160	123182
3.16_702.5043m/z+	702.504	3.1559	1.01608e-06	4.46996	col0_HL_2h	srg3_HL_7h	9	32673.8	34039.4	33449.8	41479.7	25497.6	23059.7	21332.3	26602.2	45365.5	36114.8	40877.7	40310.2	17260.5	24701.7	7664.54	26864.1	49835.3	35421.8	27871.5	32324.7	26331.2	29102.5	20548.2	19747.2	26102.8	40126.2	33779.4	36752.4	8087.3	5416.86	15312.4	7574.83
4.59_773.5210m/z+	773.521	4.58517	1.05391e-06	298.175	srg3_HL_7h	col0_co_2h	20	0	647.331	0	0	11187.5	15626.9	14515.6	24999.1	4222.32	5622.52	2327.85	3570.11	13407.9	13352.6	38050	21050.1	1384.33	433.851	0	431.49	17874	8711.49	23092.8	7711.16	4551.81	2633.51	3583.08	2857.34	48554.8	51276.6	35211.9	57974.4
6.11_584.4436n+	585.452	6.1064	1.06471e-06	1.45184	col0_co_2h	srg3_HL_7h	1	9.83779e+06	9.57772e+06	9.84372e+06	9.633e+06	8.30817e+06	9.1811e+06	7.90501e+06	7.64326e+06	8.42897e+06	8.95619e+06	1.0916e+07	8.99196e+06	7.53291e+06	8.36253e+06	7.38681e+06	8.05318e+06	8.75501e+06	8.4912e+06	9.46949e+06	8.93978e+06	7.63741e+06	7.26787e+06	8.10508e+06	7.82422e+06	7.99824e+06	7.54055e+06	9.01636e+06	7.84158e+06	6.83858e+06	6.48916e+06	7.13331e+06	6.32715e+06
5.73_925.5776n+	926.585	5.73267	1.09094e-06	1.27171	col0_co_2h	srg3_HL_2h	3	3.48368e+06	3.39835e+06	3.46852e+06	3.23285e+06	2.94171e+06	2.8098e+06	2.58517e+06	2.6044e+06	3.48629e+06	3.33775e+06	3.66359e+06	3.08839e+06	2.82427e+06	2.85586e+06	2.39816e+06	2.60296e+06	3.38838e+06	3.06051e+06	3.37796e+06	3.07878e+06	3.13712e+06	2.57114e+06	2.71442e+06	2.83054e+06	3.59607e+06	3.20847e+06	3.42916e+06	3.27637e+06	2.86591e+06	2.56844e+06	2.68228e+06	2.65576e+06
1.98_433.1772m/z+	433.177	1.98053	1.14203e-06	1.78554	srg3_HL_2h	col0_co_7h	6	35076.9	30899.1	34434	35584.3	54980.3	47567.7	47402.1	38985.2	28244.9	32693.8	38109.9	34551	51080.1	50901.8	46321.9	56643.3	28209.8	27332.5	35910.7	23328.6	42655.6	46991.3	50044.3	42916.3	30131.2	28352.4	40644.3	33261.4	38469.3	44849.9	46811.7	44455.5
8.38_466.4613m/z+	466.461	8.38498	1.14476e-06	2.28496	srg3_co_7h	col0_HL_2h	8	52222.3	44483.3	73610.4	65136.4	108759	82166.9	88344.4	81033.4	44761.1	35959.6	45836.2	46141.7	119416	89381.2	84600.8	72432.8	41064.1	35577.4	44383.9	59118.4	72258.7	123588	98068.3	100695	39737.9	47201	47164.7	45120	43130	48213.9	80148.8	63132.4
9.69_703.6266n+	704.634	9.68995	1.21662e-06	12.9684	col0_HL_7h	srg3_co_2h	13	93851.9	195581	35181.1	301529	93248.8	136911	30325.2	253065	595626	485288	344728	718882	468631	424163	379647	586024	375332	377454	121016	547733	385160	338217	127286	533744	1.76164e+06	2.00302e+06	1.10695e+06	1.78829e+06	1.63897e+06	1.45243e+06	1.29085e+06	1.74723e+06
6.25_836.5917m/z+	836.592	6.25232	1.22788e-06	2.75336	col0_co_2h	srg3_HL_7h	13	1.03775e+06	1.03912e+06	1.20641e+06	839233	878038	871196	817745	563468	886188	836824	1.12079e+06	735374	681595	754880	672877	498483	695995	683306	822040	586008	539854	501456	610716	440751	678955	658524	731040	534258	319137	349218	541886	287020
8.72_647.4586m/z+	647.459	8.7209	1.30129e-06	2.63318	srg3_co_7h	col0_co_7h	7	2.83488e+06	3.34818e+06	4.89702e+06	4.42358e+06	8.40065e+06	7.33554e+06	8.82923e+06	7.10314e+06	3.40599e+06	2.62804e+06	4.62618e+06	4.16815e+06	1.02114e+07	9.94514e+06	7.2607e+06	1.13323e+07	2.51838e+06	3.45318e+06	4.53598e+06	4.23822e+06	9.67164e+06	1.06084e+07	9.60182e+06	8.94634e+06	2.81078e+06	4.35262e+06	4.27638e+06	4.2223e+06	5.57977e+06	2.23067e+06	6.36672e+06	3.01148e+06
9.66_897.7790n+	898.786	9.65753	1.31641e-06	8.52805	col0_HL_7h	srg3_co_2h	13	225157	551658	526920	191149	319480	248185	405347	121664	892482	620335	510623	445584	566417	344961	423752	202464	541104	755209	489523	319023	441389	396917	356144	276213	3.29739e+06	3.65509e+06	579934	1.80304e+06	2.74237e+06	2.26645e+06	2.1057e+06	2.08873e+06
8.30_151.0761m/z+	151.076	8.30392	1.33627e-06	2.86689	col0_HL_7h	srg3_co_2h	10	1753.06	3512.44	2827.56	3994.41	1900.3	3396.88	2128.4	1775.59	4636.12	3751.13	4694.08	2847.68	3720	3426.45	4103.34	2694.3	4192.14	3568.15	3929.86	3362	2644.45	2037.86	2484.29	2142.28	7606.18	6968.13	5607.19	6197.2	4822.51	7060.82	4744.93	7211.53
3.98_600.4178n+	601.425	3.9836	1.36673e-06	1.90578	srg3_co_2h	srg3_HL_2h	8	264865	228449	192303	243198	221028	251929	253816	309690	134121	160328	136162	165616	127541	128300	119730	168283	221780	225987	193262	230919	248241	216115	256498	264766	178293	190067	154049	182445	227431	226281	152775	259083
6.83_368.3881m/z+	368.388	6.83142	1.39762e-06	2.32503	srg3_HL_2h	col0_co_7h	11	12635.2	9411.21	16359.4	12830.4	21963.2	20485.7	26065.8	19349.8	11159.7	13114.3	16027.4	9086.62	21166.2	25685.1	27199	27764.2	8068.62	11788.2	14180.6	9753.08	20095.9	24279.3	23791.7	19909.7	7967.23	12116.8	13221.5	12746.3	15108.9	20146.7	22505.4	14725.3
1.05_102.0918m/z+	102.092	1.05018	1.48197e-06	1.61428	srg3_HL_2h	col0_HL_7h	3	10698.3	11328.6	15352.8	13232.1	17828.9	15818.6	14734	14341.3	11713.4	13158.3	14019.7	11101.8	16237.8	16336.3	16199.8	18018.7	8712.39	10574.2	12245.4	10914.6	14713.1	17040.4	18780.7	15712	10753.8	10301.4	10285.8	10035	12347.7	11628.7	14959	12326
3.73_458.3240n+	441.321	3.72962	1.51359e-06	1.67154	srg3_HL_2h	col0_co_7h	5	60477.4	37313.4	51167.9	45746.7	72640.1	49086.5	64715	70885.3	46406.4	42849.7	53936.4	40877.6	73106.9	75663.5	65812.6	79524.2	44678.2	39777.2	51235.5	40259.1	65256	77203.2	73071.8	73449.3	41465	51643.6	41522.9	41909.5	57477.6	57165	61516.6	63472
1.19_244.2273m/z+	244.227	1.19068	1.5221e-06	1.62032	srg3_co_7h	col0_co_7h	5	56531.9	54212.9	61700.9	59577.7	73662.3	78053.4	81662.6	72914	51391.3	55797.6	82773.8	64584.5	89204.6	86570	81837.2	79318.7	47242.1	51660.7	54132.9	55270.8	76478.8	90611.6	88125.4	82306.4	58564.5	47837.5	62054.6	63161.7	68098	71037.7	84496.8	88127.5
7.87_594.5216n+	595.529	7.86532	1.55933e-06	1.70901	col0_HL_7h	srg3_co_2h	3	464652	504419	384826	515442	423190	404544	319767	368101	490441	505346	530897	517162	416195	412275	410811	483081	516932	506057	492420	542754	452577	429045	386586	525133	625255	611646	687984	665292	530279	611495	483153	591143
7.21_309.2427m/z+	309.243	7.20517	1.73873e-06	2.53729	col0_co_7h	srg3_HL_2h	6	8756.87	15660.5	8493.01	11717.3	12879.5	9158.7	4968.02	10286.5	15883.8	11881.2	10036.6	13983.6	9970.94	5646.69	10077.2	9074.21	25089.5	21935	20287	20907.7	18922.8	19991.2	15375	19972.1	22036	22176.6	17130.5	19634.4	19411.4	18818.6	18705.7	21221.2
7.44_673.5507m/z+	673.551	7.43753	1.78476e-06	1.5557	srg3_HL_7h	srg3_co_7h	3	147521	139703	149327	126691	143310	147896	123156	109058	137450	147241	163978	147397	127353	172156	127752	136159	142012	133129	144220	147895	140071	122393	113720	136440	183152	170900	183530	180142	208431	198916	187872	202272
2.83_581.4186m/z+	581.419	2.82527	1.85288e-06	387.801	srg3_HL_7h	col0_HL_2h	66	0	0	0	296.964	3908.73	7238.29	2827.24	16144.6	0	227.155	0	0	4678.67	1350.97	16948.6	3756.85	314.7	241.518	0	0	4940.72	2958.36	14094.4	7587.67	0	0	0	233.168	12841.6	27510.7	3610.95	44128
4.31_824.5463m/z+	824.546	4.3141	1.96045e-06	6.30949	srg3_HL_7h	col0_HL_2h	12	10342.3	27913.5	12940.3	5762.34	45263.7	34786.3	28954.8	69705.3	14283.3	7425.65	8221.32	14506.1	38037.7	30940.1	52082.9	31689.2	14953.5	21775.2	6455.3	26263.5	63285.1	43039.4	44089.8	39516.4	42618.3	70504.1	25912.5	46621	69511	74539.6	58410.2	77909.6
7.90_422.3989m/z+	422.399	7.89775	2.00192e-06	2.02295	srg3_HL_2h	col0_co_7h	8	109223	76838.8	103178	84631.1	134365	116336	145752	118710	80399	75787.3	99310.4	86673.7	178777	129993	155942	120886	58311.6	73196.5	78145.6	79823.2	120281	134347	106425	115781	84826.7	74995.5	89659.6	80225	83989	86975.4	110643	126522
5.77_828.5917m/z+	828.592	5.77048	2.06041e-06	35.3757	srg3_HL_7h	col0_co_2h	17	953.465	1393.58	485.246	831.306	1703.59	4109.52	726.545	3847.91	1287.04	1703.15	1392.91	1855.07	4921	908.446	3947.55	2069.44	2297.81	1196.35	1342.03	2117.32	3974.57	3763.9	2898	1905.49	2488.09	1444.36	1845.14	1558.26	8348.07	43095	13883.1	64276.3
6.48_586.4585n+	587.467	6.48468	2.0962e-06	1.71214	col0_co_7h	srg3_HL_2h	5	1.06096e+06	1.26009e+06	1.04034e+06	1.2392e+06	1.03492e+06	1.01369e+06	787537	1.00752e+06	1.18818e+06	1.17194e+06	1.15238e+06	1.30834e+06	967005	999907	754067	1.07222e+06	1.62539e+06	1.64778e+06	1.51495e+06	1.70638e+06	1.35068e+06	1.22078e+06	1.14144e+06	1.41715e+06	1.58395e+06	1.5374e+06	1.18479e+06	1.50639e+06	1.40861e+06	1.11144e+06	1.14723e+06	1.24259e+06
2.86_617.4047m/z+	617.405	2.8577	2.11206e-06	3.12945	col0_co_7h	srg3_HL_7h	14	25879.5	35357.5	22015.1	29484	24432.7	15706.7	14552	24065.7	19349.5	16512	10869.2	17155.2	15372.4	10485.3	9849.08	11912	34766	30833.1	21888.1	34808.3	22685.4	17776.6	19890.2	16305.2	25053.2	20080.2	18167.6	18808.4	13069.8	9954.4	10350.1	5704.68
3.23_844.5396m/z+	844.54	3.22617	2.23529e-06	Infinity	srg3_HL_7h	col0_co_2h	76	0	0	0	0	0	226.84	0	0	0	0	0	0	0	0	1042.6	0	0	0	0	0	0	175.395	265.578	352.741	0	0	0	0	2247.36	24715.1	11862.3	70451.1
7.94_842.6721m/z+	842.672	7.94098	2.24823e-06	1.44315	col0_co_2h	srg3_HL_7h	3	4.7047e+06	4.53571e+06	4.86084e+06	4.34221e+06	4.00092e+06	3.72107e+06	3.91878e+06	3.32527e+06	4.18994e+06	4.08401e+06	4.9347e+06	4.1197e+06	3.55722e+06	3.67447e+06	3.90504e+06	3.38615e+06	3.99458e+06	3.63877e+06	4.2677e+06	3.65181e+06	3.45538e+06	3.33376e+06	3.61862e+06	3.45138e+06	3.83594e+06	3.42447e+06	3.99287e+06	3.30521e+06	3.16674e+06	3.13624e+06	3.41848e+06	3.05854e+06
1.98_880.6209m/z+	880.621	1.97512	2.31657e-06	6.26257	col0_co_7h	srg3_co_2h	27	17208.4	13702.1	28869.9	22211.7	4280.97	2124.04	6643.57	4170.73	20105.4	22607.4	7830.1	10217.4	6549.61	7656.95	5252.87	2690.36	36017.1	23829.8	19278	28712.3	7138.21	9156.89	4978.66	2438.97	19378.1	22933.5	31666.4	16242.5	4742.88	5948.59	7589.48	14717.7
7.87_339.2895m/z+	339.289	7.86532	2.37098e-06	1.60896	col0_HL_7h	srg3_co_2h	2	225193	251986	208621	259028	211395	194151	166316	183771	243096	241554	262255	259878	209102	199100	196335	241363	255018	254660	246625	260155	219742	210881	193801	256327	298660	282395	323036	311691	245992	289383	230842	279594
9.69_203.1800m/z+	203.18	9.68995	2.47945e-06	11.2595	col0_HL_7h	col0_co_2h	8	2244.15	3950.25	1319.28	4590.98	2964.61	3745.12	947.361	6345.3	12532.4	13744.3	10736.2	17194.4	11058.4	8854.34	5229.05	15927.9	7708.93	6786.79	2467.6	13091.8	9113.54	6036	1530.53	12142	32829.9	41274.8	23790.1	38397.5	32564.2	32693.6	28916.9	35075.4
8.97_757.6490m/z+	757.649	8.97488	2.49566e-06	1.58929	col0_co_2h	srg3_HL_7h	4	1.15051e+06	1.05777e+06	1.24109e+06	1.19792e+06	984901	994431	1.07513e+06	990277	968064	1.0949e+06	1.33706e+06	1.01863e+06	966226	1.01026e+06	1.05664e+06	931077	962240	990308	1.12119e+06	1.01473e+06	849275	974477	1.03065e+06	992451	730561	677453	964967	753471	705220	716367	828564	673975
2.59_504.3270m/z+	504.327	2.5929	2.50548e-06	2.38702	srg3_HL_2h	col0_co_7h	7	11638.8	9220.18	13126.3	9521.29	20852.8	11506.2	23665.5	21345	7558.13	12545.7	10552.3	10140.9	23762.9	20490.3	20669.6	21263.3	8159.82	6796.47	9912.56	11237.2	14270.4	17729.1	19784	22866.5	10388.4	9530.32	9763.71	13098.1	15065.6	13146.3	19135.3	19533.4
3.66_812.5170m/z+	812.517	3.65937	2.64679e-06	597.952	srg3_HL_7h	col0_HL_7h	49	633.635	530.694	1704.19	534.091	28696.4	23340.5	26195.2	67528.2	1095	0	0	0	38287.3	8060.86	80521.8	14241.1	1241.16	1055.85	0	279.232	42662.4	19854.1	59253	24513	0	272.07	181.223	112.216	50349.2	139454	30204.1	118141
4.36_802.5077m/z+	802.508	4.36273	2.6716e-06	3.7354	col0_co_2h	srg3_HL_7h	14	49302	63188.5	32064.2	58198.1	38455.5	30036.1	28346.7	36974.3	62187.2	36154.5	21129.4	34810.2	37885.5	26891.5	25213.7	17930.4	54493.6	54002.6	38387	48514	29141	23643.9	33317.4	29783	26604.4	18026.7	12851.1	13844.2	10567.8	12806.9	17207.9	13696.1
4.60_617.4769m/z+	617.477	4.59598	2.73259e-06	283.737	srg3_HL_7h	col0_co_2h	31	0	0	0	1239.16	8227.25	33031.7	54616.7	38683.9	0	986.157	1140.83	965.213	8718.54	29383.9	49096	34600.5	805.711	1602.89	232.936	464.629	15981.8	15061.1	28572.7	19724.3	999.982	520.813	380.7	2246.45	41812.5	95516.9	97444.3	116823
7.86_313.2739m/z+	313.274	7.85992	2.78166e-06	1.65117	col0_HL_7h	srg3_co_2h	5	263206	269804	224455	297625	235005	225521	183907	213196	266983	281350	293515	296532	224616	228414	221842	272680	273165	282897	272982	301503	238195	238293	215346	288711	334839	329228	386568	365458	284978	331400	268852	321772
1.62_300.1978m/z+	300.198	1.61845	2.78781e-06	2.20381	srg3_co_7h	col0_co_7h	11	15381.3	12254.1	13260.1	15149	30201.3	18738.1	23356.5	18573.4	14925.6	10269.3	13100.4	15137.9	29387.2	19826.8	24769.8	24592.5	9687.3	11929.3	14283.4	9899.92	26689.8	27927.5	25322.1	20995.2	10400.6	12919.6	15524.9	9553.2	20241.6	14034.2	16209.5	10045.5
8.76_494.4926m/z+	494.493	8.76413	2.80751e-06	2.15353	srg3_co_7h	col0_co_7h	11	46000.8	37248.9	74996.2	68136.6	111080	81407.3	96066.5	78859	49228.8	62131.1	48846.6	46751.1	132841	108492	83456.9	80639.2	53768.6	40835.8	53089	57105.2	83089.4	137259	106434	114258	44189.2	50450.8	52956.6	57534.3	65683.5	66152.5	81460.7	84136.6
8.83_763.6678m/z+	763.668	8.83438	2.89398e-06	51.4929	srg3_HL_7h	col0_co_7h	44	1057.22	3030.57	993.629	1215.39	1274.46	2845.94	752.025	6690.88	3660.48	2190.92	2371.49	456.915	4128.31	1902.95	9220.42	12317.3	2186.33	2152.73	478.796	1242.42	3168.58	3981.22	1852.48	9801.26	10209.5	10826.6	3053.97	8223.23	20345.9	93664.7	67467.3	130583
5.51_712.4926m/z+	712.493	5.5111	2.93637e-06	Infinity	srg3_HL_7h	col0_co_2h	64	0	0	0	0	444.559	1798.43	513.036	1142.72	0	0	0	0	0	760.137	5579.99	2873.24	0	202.601	0	0	0	1186.96	4681.06	738.505	0	0	0	0	2652.59	21323.8	17457.4	30290.6
2.00_611.3904m/z+	611.39	1.99673	3.0657e-06	4.88933	srg3_HL_2h	col0_co_7h	12	5011.75	2506.29	3566.47	1957.8	20846.7	12077.5	12239.6	8132.85	5312	7101.39	5557.52	2222.48	9558.98	11590.8	20373.7	19269	4219.78	3048.91	614.969	4550.04	15202.3	15778.4	18357.6	10843.9	4071.24	3022.25	3453.98	3526.03	9317.02	15556.7	13191.2	13018.6
5.27_132.0428n+	115.039	5.27233	3.06953e-06	2.28744	srg3_HL_2h	col0_co_7h	7	8623.97	8145.75	3375.93	5017.44	11706.9	9133.11	10756.3	10530.5	4892.78	7452.15	3883.68	4256.19	11439.6	12577.9	10414.5	8931.74	5666.85	4144.53	5028.98	4116.92	9317.34	11118.4	10446.8	10634.9	6765.23	6989.88	5904.04	6906.36	8643.56	9999.95	11522.8	9433.43
6.88_749.5322m/z+	749.532	6.88005	3.09377e-06	1.93502	col0_co_7h	srg3_HL_2h	7	95572.8	119545	84848.8	107200	99522.9	110265	78161.9	100176	117477	108283	122213	128486	94485.4	77430.3	89745	109062	188093	197954	155040	176268	148645	151438	121939	160460	159503	170845	100484	167401	136536	143984	136214	164525
6.77_754.5377m/z+	754.538	6.76657	3.20229e-06	2.01383	col0_HL_7h	srg3_co_7h	5	79694.7	78820.2	84804.8	66586.6	79763.3	63169.8	65603.8	56448.8	87290.1	100927	107443	89344	72429.6	72243.2	62697.6	59221.1	57820	48776.9	59275.8	48355.3	50504.6	45658.5	47663.5	49810.6	98200.6	104152	90951.6	96647.1	34209.1	47850.8	78328.1	65787.5
4.08_640.3892m/z+	640.389	4.08173	3.21594e-06	1.93201	srg3_co_7h	col0_HL_7h	10	57679.7	44307	49406.4	44772.4	75732.5	56605.3	65945.9	54646	34676.7	31671.1	52252.7	36219.2	51391	55031.2	45055.9	56804.1	39505.6	39426	49482.8	47907	59205.1	70906	79377	58345.7	31428.1	37655.4	37716.6	31829.9	41837.8	36771	45646.7	34527.5
9.86_203.1801m/z+	203.18	9.85748	3.25322e-06	7.037	col0_HL_7h	srg3_co_2h	9	6132.4	7214.13	2574.67	7212.39	2784.01	6254.78	2173.66	7640.58	15123.9	14668.9	4605.88	16289	10270.5	11561.1	11408.8	12829.8	11516.5	8106.8	3861.45	13682.7	10040.4	8262.66	4551.92	13581.1	34895.9	33805.2	27409.8	36558	35820.4	25423.8	25032.6	35402.5
5.37_797.5355m/z+	797.536	5.3697	3.38037e-06	1.7111	srg3_co_7h	col0_HL_7h	6	72688.2	64225.2	67718.8	61009.1	83857.5	75831	86763.7	84208.2	61424.8	61477	61316.3	53381.7	92340	71810.4	92924.3	74368.1	40534.3	56693.6	53976.8	56854.2	76398.5	87039.1	98757.1	86395.9	44641.2	56225.1	56955.5	45901.3	55801.7	57729.7	83712.4	78320.1
2.15_1078.6175m/z+	1078.62	2.15432	3.57211e-06	Infinity	srg3_HL_7h	col0_co_2h	77	0	0	0	0	0	1359	5578.31	2544.99	0	0	0	0	0	405.961	12529.5	969.435	0	0	0	0	0	883.54	1070.76	348.061	0	0	0	0	3081	119517	70820.1	162663
5.06_627.4617m/z+	627.462	5.05618	3.60508e-06	346.484	srg3_HL_7h	col0_HL_2h	35	792.519	255.542	422.587	760.991	7020.48	18263.3	12447.4	36790.6	259.937	0	227.05	0	9094.44	10341.6	24945.6	16229.6	0	615.904	0	0	12497.3	8638.68	20052.2	18426	559.461	0	549.106	0	26425.4	67683.7	18332.1	56292
9.53_989.8506m/z+	989.851	9.53323	3.73544e-06	6.24312	srg3_HL_2h	col0_co_7h	14	27223.4	10969.2	7716.86	23388.1	55859.8	44926.1	50512.1	40409.7	17811.5	17601.6	9748.55	15193.5	107665	47179.1	58493.9	47657.6	9265.89	5115.47	3840.64	23583.3	44033.4	51450.6	65902.6	55246.8	3881.4	17766	13582.1	18087	47448.3	34477.5	42113.7	76158.1
5.85_816.5838m/z+	816.584	5.84615	3.87781e-06	Infinity	srg3_HL_7h	col0_co_2h	41	0	0	0	0	0	4078.76	2854.26	2794.02	459.485	0	0	0	0	1463.11	4241.77	4063.62	0	0	0	0	776.758	1738.47	1591.5	2422.63	0	0	0	0	3565.73	34811.7	16213.5	30809.3
7.02_820.5930m/z+	820.593	7.01602	3.93041e-06	2.82427	col0_HL_2h	srg3_HL_7h	11	39291.5	33002.5	30250.7	33954.9	42670.4	44247	35404.9	29897	33976.9	30371	37336.2	50678.9	28640	35387.7	18108.3	28553.4	42985.1	31907	28138.6	30243.8	28162	24240.8	30462	32875.5	19919.5	9251.79	9154.87	16280.2	23626.9	8611.73	13149.9	8559.29
6.81_410.3985m/z+	410.399	6.8098	4.16611e-06	1.98603	srg3_HL_2h	col0_co_7h	1	42562.1	26889.4	39748	34386.6	59570.6	59420	58671	58554	33452.3	33638.1	48186.1	35077.7	80631.2	59695.1	58777.7	49165.9	28417.2	30353.1	40431.9	25805.8	53683.3	59191	53895.2	51235	39499.2	30050.9	38568	32964.5	39148.1	42978.5	45962.8	61422.6
3.69_704.4864m/z+	704.486	3.68638	4.43675e-06	91.8056	col0_co_7h	srg3_HL_7h	27	7060.47	13210.1	4138.63	22748.6	5420.86	2341.16	1023.16	5411.17	10087.6	8994.03	13525.5	18768.5	5183.52	4684.32	1974.82	11895.2	10296.4	18646.3	11510.3	13543.9	2552.06	3226.28	2953.49	4703.94	7551.06	7715	9964.97	21060.9	308.127	206.378	73.6608	0
7.22_837.6194m/z+	837.619	7.22138	4.45144e-06	2.62932	col0_HL_7h	col0_co_2h	8	56108.9	40920.6	23649.9	45442.1	42241.5	56931.2	41408.3	35886.4	65718.8	63421.5	73810.5	74098.4	50824.5	67080.2	47120.2	64292.8	57338.9	58835.3	53109.7	65183.9	50432	43337.2	43824.5	53060.9	90612.6	90108	144706	111360	106289	92446.4	60790.2	76764.7
7.57_936.6629m/z+	936.663	7.5735	4.51587e-06	1.48601	col0_HL_7h	srg3_co_2h	4	2.80569e+06	2.32512e+06	2.54166e+06	2.89308e+06	2.55257e+06	2.35849e+06	2.16702e+06	2.02864e+06	2.44508e+06	2.63737e+06	2.98672e+06	2.544e+06	2.22109e+06	2.36398e+06	2.26278e+06	2.59541e+06	2.75484e+06	2.43628e+06	2.81118e+06	2.54873e+06	2.527e+06	2.40666e+06	2.22076e+06	2.6078e+06	3.16727e+06	3.15418e+06	3.82998e+06	3.38126e+06	3.10164e+06	3.11499e+06	2.85914e+06	3.01957e+06
4.24_430.3292n+	413.326	4.24385	4.71394e-06	2.47331	srg3_HL_2h	col0_HL_2h	10	26333.2	24330.8	21487.9	21655.7	46747.5	36196.3	50709.6	44667.9	16796.6	20189.3	23996.6	16982.5	32930.9	63473.6	43708.9	52718.2	15709.7	25906.6	27913.4	25242.6	46269.7	42972.2	56179.8	45071.3	9487.71	26107.2	24261.7	20730.4	34230	33564.2	48295.2	28763.4
9.67_924.8021m/z+	924.802	9.66833	4.71851e-06	19.956	srg3_HL_7h	srg3_co_2h	16	12863.7	37790.6	51001.6	6632.85	12161.3	12389.4	23283.8	10940.6	79476.3	21763.2	19125.2	41106.8	47550.9	12296.8	33428	14959.5	44484.1	51122.1	39120.2	20717.7	45782.6	24027.6	25280.8	19969.3	403819	478485	34409.9	232490	358127	260938	257874	295978
8.60_871.7117n+	872.719	8.5966	4.75013e-06	1.33174	col0_co_2h	srg3_HL_7h	4	2.01663e+06	1.97102e+06	2.14459e+06	2.10327e+06	1.9139e+06	1.79863e+06	1.79086e+06	1.71144e+06	1.84706e+06	2.15835e+06	2.19857e+06	1.94377e+06	1.74748e+06	1.88864e+06	1.57904e+06	1.72146e+06	1.94144e+06	1.77877e+06	1.91472e+06	1.89502e+06	1.57e+06	1.802e+06	1.68843e+06	1.81043e+06	1.78558e+06	1.63181e+06	1.85164e+06	1.65259e+06	1.47396e+06	1.56168e+06	1.61675e+06	1.53162e+06
8.89_536.4369m/z+	536.437	8.88842	4.78823e-06	4.08125	col0_HL_2h	col0_co_7h	13	1761.59	2103.99	2933.48	2846.82	4414.55	3307.67	2875.13	3342.24	8051.98	8314.77	7391.01	10055.4	10260.5	9378.14	4449.58	7854.59	1537.2	1486.99	2814.32	2446.49	3027.17	2885	4270.94	4248.42	3998.21	6148.53	3698.14	2945.98	2336.22	7280.65	3630.82	6125.2
4.25_725.4636m/z+	725.464	4.24927	4.7989e-06	1.60873	srg3_HL_2h	col0_HL_7h	6	29279.1	27270.5	27342.5	25297.3	36913	28461.2	34055	31370.1	25948	25421	28741.3	20447.3	33953.7	36945	33819.6	32317.6	19698.4	20728.5	24467.6	24408.6	32496.2	32648.8	38270.9	27479.1	20611.7	21274.4	25514.5	17782.1	26364.9	24975.8	29284.1	24530.7
1.98_491.2309m/z+	491.231	1.98053	4.82384e-06	1.65939	srg3_HL_2h	col0_HL_7h	7	51252.5	44846.9	46242.1	42120.1	54764.1	55366.8	55901.3	45062.6	33938.1	34452.1	46389	37646.8	61816.2	56951.3	55212.1	64497.4	37908.9	34758.5	39147.5	42972.6	58685.6	55521.9	51862.6	45155	32343.1	30745.6	43597.9	37027.2	42801.5	39644.1	49714	37575.6
7.39_842.6385m/z+	842.638	7.3943	4.88461e-06	1.5743	col0_HL_2h	srg3_HL_7h	3	2.33802e+06	2.07374e+06	2.22762e+06	2.07424e+06	2.09944e+06	1.92733e+06	1.78e+06	1.50663e+06	2.35109e+06	2.09801e+06	2.66877e+06	2.07132e+06	1.9581e+06	2.01008e+06	1.97005e+06	1.67127e+06	2.14273e+06	2.0296e+06	2.18941e+06	1.96708e+06	1.75024e+06	1.72277e+06	1.6412e+06	1.71808e+06	2.02359e+06	2.06617e+06	1.99102e+06	1.82759e+06	1.47497e+06	1.34636e+06	1.69356e+06	1.3221e+06
8.34_407.3653m/z+	407.365	8.34175	4.94018e-06	3.75182	col0_HL_7h	col0_co_2h	8	4439.51	2407	2785.48	3984.58	3901.78	5416.68	3218.46	2792.64	7203.52	8347.24	2650.73	6448.91	5057.71	2504.27	5703.76	5250.78	7936.51	5403.38	5274.63	5831.57	6558.9	3723.28	4635.37	4428.24	12280.2	14316.6	12542.3	11947.8	9504.39	14797.9	12817.9	9102.43
8.27_627.4873m/z+	627.487	8.2715	4.96849e-06	4.53387	col0_co_2h	srg3_HL_7h	4	32452.5	39706.3	21643.6	18475.8	12142.4	23939.4	17564.8	24063.1	18603.2	16603.8	18277.2	20840	8510.87	13150	16033.7	9123.2	22432.9	21000.5	22998.9	23024.3	20534.5	18197.6	7869.42	17079.6	12518.4	12714.8	14965.6	11517.4	3918.76	6301.23	9602.88	4941.42
4.48_851.5633m/z+	851.563	4.47622	5.02305e-06	671.674	srg3_HL_7h	col0_HL_7h	8	337.785	569.44	7719.54	11310.7	545583	1.18388e+06	1.03604e+06	1.29018e+06	2196	2591.61	16274.5	938.475	543640	668246	1.18367e+06	963674	28578.5	1296.4	3701.12	0	779261	766918	919556	818395	774.018	0	8066.03	0	1.41571e+06	1.75378e+06	1.19186e+06	1.57629e+06
6.11_335.2583m/z+	335.258	6.1118	5.09875e-06	1.41827	col0_co_2h	srg3_HL_7h	1	478956	470227	465914	464935	398414	454742	380432	377640	404388	420358	527825	437515	365124	403434	366383	394699	423262	419392	459641	437600	372127	349039	391212	378436	391382	364625	440847	383230	335199	319994	356263	314128
6.35_665.5468m/z+	665.547	6.34958	5.18121e-06	Infinity	srg3_HL_7h	col0_co_7h	29	0	388.015	0	0	1105.66	2431.28	1917.97	1519.1	646.028	407.259	690.159	0	1803.38	1555.28	2942.23	2477.01	0	0	0	0	640.48	635.427	1745.94	2916.57	0	403.476	337.197	0	4869.85	17717.7	13836.6	13304.5
6.11_307.2272m/z+	307.227	6.1118	5.37201e-06	1.46264	col0_co_2h	srg3_HL_7h	2	329531	312522	327832	324026	268075	311034	262818	260133	280004	297620	366186	296792	246751	277138	249851	266738	287744	274818	317580	298273	253891	236505	273169	264326	263832	244992	303894	255982	220064	215311	239206	210061
1.95_385.2708m/z+	385.271	1.95352	5.37403e-06	1.99855	srg3_HL_2h	col0_co_7h	12	11739.5	9173.52	7315.98	7089.8	14117.9	9687.47	15219.7	11260.5	6008.03	6752.81	7953.09	6566.88	13656.5	11434.7	15677.9	13577.9	5966.58	7635.86	7664.86	5925.94	11225	13353.2	14474.6	11836.4	7291.19	6333.31	8245.49	5730.94	13021.1	7313.34	13200.6	8907.3
7.39_784.5840m/z+	784.584	7.3943	5.37782e-06	1.46785	col0_HL_2h	srg3_HL_7h	5	8.24805e+06	8.39568e+06	8.68569e+06	7.73686e+06	7.86838e+06	7.12873e+06	6.69215e+06	6.15968e+06	9.31222e+06	8.30849e+06	9.59858e+06	8.01568e+06	7.54289e+06	7.61687e+06	7.07686e+06	6.50987e+06	8.31219e+06	7.65076e+06	8.28922e+06	7.09983e+06	6.83817e+06	6.82181e+06	5.68427e+06	6.7424e+06	8.51761e+06	8.62438e+06	7.84856e+06	7.40547e+06	5.37843e+06	6.08295e+06	6.59725e+06	5.94592e+06
7.11_612.4746n+	630.509	7.1133	5.46622e-06	1.82255	col0_HL_7h	srg3_co_7h	3	300986	449038	404837	349884	347373	326299	306517	303096	390834	396688	385294	373531	314448	362921	271772	281433	358088	366434	350927	304693	326680	289467	244344	257971	557374	619680	395623	465774	432632	517858	415710	501239
5.80_1101.7230m/z+	1101.72	5.7975	5.47424e-06	Infinity	srg3_HL_7h	col0_co_2h	82	0	0	0	0	1511.95	2434.48	8114.34	15121	0	0	0	0	3887.64	0	51279.9	2949.2	0	0	0	0	7585.3	0	14529.8	0	0	0	0	0	5047.63	30430.5	4827.51	27799.8
9.13_536.4368m/z+	536.437	9.12707	5.51963e-06	1.45638	col0_co_2h	srg3_HL_7h	4	1.52531e+06	1.65795e+06	1.481e+06	1.79847e+06	1.36673e+06	1.46213e+06	1.29605e+06	1.48831e+06	1.49591e+06	1.71458e+06	1.37487e+06	1.5863e+06	1.34537e+06	1.29817e+06	1.12698e+06	1.43013e+06	1.51667e+06	1.61499e+06	1.47034e+06	1.60509e+06	1.40342e+06	1.36919e+06	1.30958e+06	1.58633e+06	1.31553e+06	1.21402e+06	1.3185e+06	1.24917e+06	1.04467e+06	1.16768e+06	1.02326e+06	1.20192e+06
3.31_499.3029m/z+	499.303	3.31263	5.74747e-06	1.68678	srg3_co_7h	col0_HL_7h	7	22090.2	19200.7	24502.6	21127.1	33082.5	28467.7	30167.1	24415.5	19119.5	18453.9	24877.8	17758.4	31190.4	27653.3	29317.6	32071.3	18427	17904.7	23417.1	20084.3	28860.5	32968.1	37237.2	25903.2	16058.4	20433.4	19806.8	17788.8	25204.2	21204.7	28642.1	20275.4
9.47_722.7157m/z+	722.716	9.47292	5.86703e-06	66.356	col0_HL_7h	col0_co_7h	36	1294.95	162.299	964.669	1615.71	477.453	676.955	1011.05	375.937	2061.37	5320.56	127.649	3694.36	2487.79	3140.26	875.551	9584.65	699.92	27.8791	802.323	310.733	1348.54	703.151	728.614	724.335	19148.2	15419.2	55084.4	32500	11487.6	35362.1	10488.8	20096.3
7.55_730.5366m/z+	730.537	7.55188	5.86784e-06	1.30697	srg3_HL_2h	srg3_HL_7h	3	79956	79262.8	86223.7	82228.2	85243.7	79701.3	79673.3	80579.1	75054.8	78783.3	91344	75618	79389.4	84345.6	83388.3	84776.5	59282.9	69932.8	72412.8	68164.1	64398.8	76206.5	72752.8	78593.2	73550.4	73112.3	77470.8	72570.1	61272.3	60311	66138.9	66223.3
8.43_800.6167m/z+	800.617	8.4282	5.92305e-06	1.37616	col0_co_7h	srg3_HL_7h	2	976426	950180	986755	992565	905022	814384	871169	793672	896474	943928	1.08178e+06	961392	841380	852909	781645	753800	1.03492e+06	940621	961823	1.01578e+06	787961	882284	833689	878572	928299	845573	883380	851783	633030	653254	852054	734264
5.73_808.5562m/z+	808.556	5.72725	6.18392e-06	8.285	col0_co_2h	srg3_HL_7h	12	40956.7	40953.8	66202.1	46630.9	37529.6	17424.7	13541.6	15182.1	36722.5	28689.7	35037.5	29936.8	23672.1	19208.8	9848.34	9423.78	22732.9	17079.8	22699.3	17490.7	23200.1	12991.9	7629.3	13505.4	24938.2	19946.4	13257.8	13010	2318	9793	2623.34	8771.2
9.82_848.7705m/z+	848.77	9.81965	6.20291e-06	22.0106	srg3_HL_7h	srg3_co_2h	17	2690.25	3642.65	13126.2	20136.4	3407.12	2710.68	1930.82	10452.4	38306.4	46504.8	14716	31552.6	25143.6	29798.6	25894.4	14911.4	27914.5	61166	9552.7	42678.1	22516.4	26308.5	15032.5	44449.2	117728	180374	17682.3	91401.4	84856.3	95291.4	100916	126155
9.68_271.2422m/z+	271.242	9.68455	6.29769e-06	5.5232	col0_HL_7h	srg3_co_2h	7	454.754	1773.24	1230.4	2326.01	1011.02	1512.89	777.217	1850.46	3388.88	3397.18	1833.9	1467.47	3026.21	1951.63	1906.27	3049.67	2012.3	2580.91	1141.36	3559.83	1301.9	959.067	1287.08	2855.08	7522.74	6737.8	6619.83	7572.9	6611.29	5406.54	4832.11	8117.51
4.28_565.4042m/z+	565.404	4.28168	6.41852e-06	22.3044	col0_co_2h	srg3_HL_2h	32	11334	16800.9	8550.47	9374.81	1270.02	1659.79	1245.98	2410.08	12277.9	10666.3	11048.5	5177.22	807.544	1120.26	9.67375	127.602	8984.11	15929.7	8120.4	7521.27	2558.83	532.4	1438.55	3485.85	9667.33	6111.09	5871.63	4021.06	2250.67	926.2	859.301	1841.74
3.18_601.4243m/z+	601.424	3.18293	6.48441e-06	1.61474	col0_co_2h	srg3_HL_7h	5	326685	312529	288758	348167	263111	305317	230386	224186	246443	332101	324017	312062	207680	225666	175660	246218	306819	296898	294184	325370	228491	241449	234543	269484	293705	258865	246622	256652	191195	231025	169437	198649
1.24_278.1840m/z+	278.184	1.24472	6.61152e-06	2.82327	srg3_co_7h	col0_HL_7h	11	5049.51	4492.84	4001.47	5627.89	8721.37	8724.55	7288.04	7169.06	3338.74	3411.22	5476.23	2067.57	8801.64	7847.49	6524.81	10041.3	5391.93	5314.4	3753.49	2649.11	10065.9	9317.79	12403.7	8285.88	2698.79	4181.35	3454.14	3859.64	10896.6	4651.53	5806.08	5711.23
3.92_859.5212m/z+	859.521	3.92415	6.72067e-06	343.055	srg3_HL_7h	col0_HL_7h	24	770.837	517.39	1158.72	2108.1	27580.3	56747.4	68436.1	61365.9	977.002	574.147	893.324	517.628	27954.7	36554.8	43906.4	53141.4	1564.99	1491.91	955.567	0	36610.9	33514.1	49739.3	29102.6	412.321	290.964	85.1215	0	58276.6	82478.2	46210	83502.2
7.48_742.5377m/z+	742.538	7.47537	6.72709e-06	1.39778	col0_HL_2h	srg3_co_7h	4	735216	723441	785336	732790	661895	588614	593018	538927	813490	788945	946657	728255	658082	719232	690182	606413	747319	673584	768171	637494	584349	640415	532079	587837	845402	861299	762464	742041	544567	627771	678426	628424
9.33_909.7661m/z+	909.766	9.32702	7.04003e-06	8.8176	srg3_HL_7h	srg3_co_2h	5	12066.2	56061.4	80212.1	12955.5	10717.2	23507.6	47468.4	15320.7	109314	102667	71960.7	53736.1	75964.7	55929.6	58061.9	53588.1	54410.3	87109.8	62281.6	29710.3	54437.5	52352.6	56493.8	27334.2	265340	306127	92890.4	167882	201934	228094	213864	211538
1.40_216.1233m/z+	216.123	1.39603	7.19589e-06	1.58498	srg3_HL_2h	col0_co_7h	7	19493.8	20559.9	18189	15484.7	26825.8	23101.9	26870.1	25668.4	17018.2	16644.8	23356.7	15309.9	26409.9	30942.1	27220.7	27125.1	16022.2	17928.7	19367.3	17154.4	26184.4	26360.2	31285.9	23909.9	13597.7	15982.4	22552.2	18457.6	20300.8	22798.3	24686	21298.6
8.54_840.6664m/z+	840.666	8.54257	7.21278e-06	2.36203	col0_co_2h	srg3_co_7h	10	125921	145766	121429	110167	113265	105440	81160.7	62564	104647	137143	150149	94967.5	109237	82261.2	81739.4	60898.3	76377.7	81845.8	77949.1	47794.3	65868.4	46397.9	50967.5	49838.2	95676.8	105847	110337	87173.7	51845.4	65871.2	68596.6	52811.6
7.45_54.7048m/z+	54.7048	7.44835	7.21742e-06	248.598	col0_co_2h	col0_HL_7h	22	961.922	679.995	1196.25	314.618	162.128	768.921	1008.9	715.475	399.259	78.082	102.609	214.801	0	139.177	208.122	1.97738	382.535	356.901	444.61	255.992	177.061	142.579	199.633	535.318	0	0	0.0504147	12.6318	113.605	0	0	0
6.49_807.5731m/z+	807.573	6.4901	7.25406e-06	1.45903	col0_co_7h	srg3_HL_2h	2	2.40804e+06	2.47075e+06	2.37473e+06	2.48683e+06	2.26305e+06	2.24782e+06	1.7533e+06	1.90642e+06	2.34905e+06	2.2719e+06	2.68065e+06	2.48758e+06	2.05669e+06	2.14698e+06	1.61556e+06	2.09039e+06	2.84207e+06	2.77869e+06	2.96348e+06	2.95612e+06	2.39391e+06	2.22635e+06	2.26812e+06	2.46874e+06	2.64686e+06	2.58147e+06	2.48098e+06	2.57107e+06	2.36515e+06	1.82138e+06	2.10236e+06	1.92403e+06
8.38_852.6714m/z+	852.671	8.38498	7.55652e-06	6.18638	col0_co_2h	srg3_HL_7h	12	94380.5	117758	89159.8	49367.8	94646	80639.7	62109.1	45127.9	66648.6	98124.3	62144.6	40928.2	53574.1	69831.3	38823.9	27092	36020.4	29171.4	29083.3	27496.2	26812.3	36220.3	12424.9	6749.34	16607.3	28295.8	22259	11513.3	7778.16	23969.1	17897.5	7038.88
7.14_855.6587m/z+	855.659	7.14032	7.79817e-06	5.65041	col0_HL_7h	srg3_co_7h	13	84850.7	22078.2	47561.2	45022.6	26738.7	22450.8	32376.2	14421.2	56076	66135.5	109774	56064.4	24102	22106.3	28114.3	29798.7	54365.9	26996.5	56238.5	24365.8	23454.9	19896.4	22448.4	10013.6	114195	67427.9	171378	75375.9	57328.6	53679.2	67522.2	51118.3
8.19_627.4874m/z+	627.487	8.18503	7.93346e-06	4.03816	col0_co_2h	srg3_HL_7h	6	60534.7	86952.7	49204.6	45742.3	25269.8	54857.5	30218.4	28910.2	54612.1	39617.5	56359.3	56005.7	26298.8	30929.6	35623.5	41504.8	54623.3	60899.8	54038.4	53166.7	39047.9	29490.4	15497.2	41762.2	54280.2	50207.3	42474.1	34948.3	14221.3	16878	7846.18	21090.5
4.08_640.8905m/z+	640.89	4.07633	8.10876e-06	1.85727	srg3_co_7h	col0_HL_7h	10	32148.3	26276.3	30698.7	26666.6	41170.1	34183.2	38645.1	32709.5	20240.4	20517.2	31857.7	20852	34226.4	38425.7	27479.9	35616.1	22994.9	22990.6	29456.2	26383.4	32857.6	44544.1	47093.8	35366.9	19278.5	26052.6	22550.7	18192.4	25208.2	20835.3	25980.7	20753.6
6.57_335.2582m/z+	335.258	6.56662	8.19936e-06	1.45752	col0_co_2h	srg3_HL_7h	1	234366	251809	236554	260478	212342	224672	183111	195999	212040	233416	260647	239799	195624	210055	158574	227548	227156	235797	228496	234156	204396	192473	193584	214129	196805	198581	192957	196814	182086	173081	156786	162620
5.59_718.4656n+	736.499	5.58675	8.6327e-06	2.2618	col0_HL_2h	srg3_HL_7h	6	121064	128846	125444	140160	109357	88681.6	78373.2	92153.6	122506	118703	134812	147308	113131	99806.8	49438.5	103165	124349	115042	122913	136104	111301	71417.6	89366.6	105156	125608	104026	116959	109508	69022.1	51057.9	58466.7	52830.1
6.04_571.4720m/z+	571.472	6.04155	9.21191e-06	1.24504	col0_HL_2h	srg3_HL_7h	2	3.95335e+06	4.15754e+06	3.79696e+06	3.89219e+06	3.57916e+06	3.87978e+06	3.28681e+06	3.28619e+06	3.89112e+06	4.0593e+06	4.49087e+06	3.81197e+06	3.31223e+06	3.70331e+06	3.30662e+06	3.4202e+06	3.81036e+06	3.64615e+06	3.72656e+06	3.85288e+06	3.35035e+06	3.26e+06	3.31461e+06	3.39304e+06	3.58805e+06	3.62685e+06	3.54536e+06	3.74801e+06	3.06078e+06	3.18214e+06	3.39715e+06	3.4143e+06
5.18_599.4090m/z+	599.409	5.17507	9.24666e-06	4.32311	col0_co_7h	srg3_HL_2h	14	82229.9	94039	65198.9	96391	44926.8	34313.4	36280.2	68259.2	62102	54823.7	20340.8	63329.5	30759	23249.1	12422.3	22299.5	88412.1	97810.5	70426.8	126939	56345	61338.5	50645.7	70933.1	82449.3	86930.5	59907.1	106342	45615.1	43902.3	31800.5	59864.3
7.37_810.6002m/z+	810.6	7.37268	9.42752e-06	1.47448	col0_co_7h	srg3_HL_7h	5	1.76612e+06	1.78635e+06	1.63719e+06	1.61104e+06	1.68712e+06	1.41869e+06	1.28802e+06	1.35341e+06	1.69973e+06	1.52345e+06	1.62865e+06	1.59553e+06	1.39472e+06	1.39469e+06	1.2338e+06	1.18494e+06	1.87081e+06	1.70611e+06	1.68592e+06	1.78627e+06	1.52746e+06	1.37245e+06	1.22436e+06	1.51417e+06	1.70469e+06	1.64448e+06	1.32278e+06	1.5891e+06	1.20033e+06	1.06188e+06	1.31235e+06	1.20618e+06
6.30_711.4939m/z+	711.494	6.29555	9.59764e-06	1.65968	srg3_HL_7h	col0_HL_7h	7	275700	240037	300169	295941	381804	369022	386439	323390	222068	234270	343703	236679	405395	348118	401267	366122	195113	217731	267034	260075	320044	404771	412806	342208	205746	206105	283596	228806	496159	304093	379174	354533
6.48_309.2426m/z+	309.243	6.48468	9.77355e-06	1.93746	col0_co_7h	srg3_co_2h	2	25679.6	31428.3	25310.3	27463.7	22102.7	22229	16192.9	23275.6	30831.9	30077.5	22837.4	30343.7	22752.7	23894.5	14862.3	23505.8	40358.1	41422.1	39320.3	41258.5	31221.3	25376.8	22282.4	34250.7	40014.7	39594.6	31628.7	40087.1	37223	29589.3	24898.8	31877.2
8.02_651.5672m/z+	651.567	8.0229	9.79898e-06	1.47409	col0_co_2h	srg3_co_7h	5	260185	231848	254439	197287	182577	178437	190089	162736	218766	184670	229214	230861	187411	179538	183455	157425	196913	206467	242750	236399	159686	159837	139081	181627	218867	201751	207673	196412	156444	177902	176952	163729
6.48_748.5127n+	766.547	6.48468	9.91367e-06	1.69002	col0_co_7h	srg3_HL_2h	5	4.20874e+06	4.76886e+06	3.88147e+06	4.61709e+06	4.04724e+06	3.85718e+06	3.06056e+06	3.72781e+06	4.46522e+06	4.33782e+06	4.40954e+06	4.85037e+06	3.7012e+06	3.75051e+06	2.7744e+06	3.91042e+06	6.00005e+06	6.07839e+06	5.53958e+06	6.27306e+06	5.0792e+06	4.54183e+06	4.16306e+06	5.14599e+06	5.84937e+06	5.69821e+06	4.45505e+06	5.51986e+06	5.63641e+06	4.05552e+06	4.12798e+06	4.41879e+06
6.84_337.2735m/z+	337.273	6.84223	1.02033e-05	1.75677	col0_co_7h	srg3_HL_2h	9	26560.9	35874.6	22811	29138.3	28171.5	30226.6	23377.9	28238.5	39911.8	37770.1	26860	44211.8	26960.3	28332.4	27952.5	22844.8	50130.2	49954.9	38607.8	47683.1	44676.8	41415.6	36340.5	45449.4	46634.5	47643.9	34891.8	52232	50595.8	40787.2	35969.9	51416.2
6.83_739.5227m/z+	739.523	6.82602	1.03934e-05	1.81152	srg3_HL_2h	col0_HL_7h	7	312630	236611	330646	289452	367095	366449	391139	327928	225713	233654	368002	256606	396025	347552	415246	333064	188858	194092	261705	218093	264359	321004	353278	282320	190589	186058	234755	212154	225789	214186	292843	269178
9.81_874.7857m/z+	874.786	9.80883	1.10258e-05	7.24341	col0_HL_7h	srg3_co_2h	8	32220.8	101812	139729	97159.5	56387.1	66035.6	91325.3	29625.4	279949	176392	119805	201938	189623	132296	155150	63682.6	250136	320594	176229	216172	191591	210698	176471	180060	565203	714528	132095	351027	460146	432365	362367	472817
6.01_834.5400m/z+	834.54	6.01453	1.10396e-05	1.28923	col0_co_2h	srg3_HL_7h	2	960615	1.03228e+06	965938	971970	881321	993226	753109	789730	986395	918599	996587	906982	816895	869480	768386	872667	902269	901856	858205	889913	790309	761399	763976	789603	839712	804558	844885	845837	724728	815591	735221	773426
6.04_742.4789n+	760.513	6.04155	1.11979e-05	1.27431	col0_HL_2h	srg3_HL_7h	2	3.99654e+06	4.04127e+06	3.57036e+06	3.62693e+06	3.51358e+06	3.72776e+06	3.09535e+06	3.12573e+06	3.82877e+06	3.91337e+06	4.30382e+06	3.59271e+06	3.24422e+06	3.5313e+06	3.09629e+06	3.20369e+06	3.71651e+06	3.54999e+06	3.49934e+06	3.60671e+06	3.244e+06	3.08757e+06	3.11136e+06	3.15549e+06	3.49539e+06	3.51114e+06	3.37199e+06	3.50317e+06	2.88195e+06	3.03173e+06	3.17841e+06	3.1802e+06
7.78_634.5405m/z+	634.54	7.77887	1.12115e-05	1.82268	col0_HL_7h	srg3_co_2h	4	156166	216696	192214	137555	137092	127353	120407	109709	210808	163870	204963	170703	130765	139080	132905	97133.3	239087	234705	204759	201531	158558	155899	116462	141968	279733	258227	165350	198116	174801	190530	189713	183925
2.72_547.2714m/z+	547.271	2.7172	1.30691e-05	3.36071	srg3_HL_2h	col0_co_2h	12	2287.3	2950.61	3681.16	3379.17	10504.2	8472.96	8929.76	8138.56	4930.14	2794.48	5633.93	2296.63	12711.8	9190.74	11205.5	8222.8	4864.53	1965.65	4839.86	2125.35	9739.73	10279.1	10166.8	6230.74	1422.82	4059.69	3786.71	5113.19	5071.56	7354.4	9818.5	8986.65
8.53_780.6227m/z+	780.623	8.52635	1.41088e-05	3.32634	col0_co_2h	srg3_HL_7h	13	27666.2	27503	16589.6	22055.7	11891.9	8303.56	16729.6	12426.2	26662.9	18749	18762.3	13114.2	10243.5	11270.4	6405.93	17090.8	23992.6	29652.6	25026.9	14239.5	13518.6	7949.14	7243.21	10273.8	19630	23383.2	13160.4	14946.8	7296.82	6113.25	8220.33	6573.09
9.92_423.3986m/z+	423.399	9.91692	1.4369e-05	10.4117	col0_HL_7h	srg3_co_2h	13	3861.29	5861.92	4030.91	17535.8	2363.57	4657.02	3890.28	10420.3	18737.4	18638.2	2523.65	24882.2	10874.3	15904.9	10075	7737.93	12005	15611.5	6925.51	28262.8	18884.9	20472.2	8987	21321.5	64383.6	52641.4	47002.5	58066.4	59150.2	34613.7	51305.9	61991.8
4.27_416.2368m/z+	416.237	4.26547	1.45925e-05	201.803	col0_co_7h	srg3_HL_7h	49	11780.6	22459.9	67057.4	113485	769.073	1032.35	540.54	283.207	22539.6	21921.7	24625.1	61754.3	391.196	462.057	666.238	0	30221.8	16634	104039	145100	673.59	1798.14	2134.93	852.36	19951.5	15704.7	57256.8	39544	120.76	0	506.394	839.599
4.97_790.5237n+	773.52	4.97425	1.48187e-05	487.735	srg3_HL_7h	col0_co_2h	47	463.872	454.013	0	0	48997.3	53349.8	22463.7	96471	1535.54	2170.4	0	0	51636.7	18360.9	99357.8	26782.6	2036.35	595.919	982.278	1800.52	58898.1	31618.1	71697.7	25748.9	8364.5	3976.3	672.627	1612.18	95140.3	162191	39729.3	150624
8.99_818.6834m/z+	818.683	8.99197	1.52183e-05	2.01532	col0_HL_2h	srg3_co_7h	10	96209.2	147632	119802	132431	109543	108084	92059.4	83483.5	151117	179499	135460	120635	154555	135397	121799	107737	83044.2	93787.8	87118.6	74204.1	76861.9	68338.9	59936	85989.1	130936	134318	102070	92702.2	102322	115646	92843.1	88356.3
9.29_860.7348m/z+	860.735	9.29458	1.53217e-05	4.0974	col0_HL_2h	col0_co_7h	18	26682.1	43142.4	37547	16348.6	38477.5	23905.9	24349.3	27946.1	55774.5	81917.5	51724.7	42144.3	51066.4	62083.4	31330.9	45388.9	22628.2	11085	14091.6	8709.41	21572.2	15179.5	19988.1	7802.65	44058.8	46584.5	51963.2	25382.1	28093.1	38704.6	35700.9	44145.2
10.14_535.4290m/z+	535.429	10.1448	1.54497e-05	1.89004	srg3_co_7h	srg3_HL_7h	10	305871	280347	238535	245393	369153	263361	290676	257887	277842	249703	250475	184395	326468	264210	230742	279820	235127	238368	248871	173768	339895	301432	325426	266180	202477	187756	155956	134277	191275	154360	183679	123017
7.94_680.6173m/z+	680.617	7.94098	1.54555e-05	1.39566	col0_co_2h	srg3_HL_7h	5	691696	652738	728584	670341	584965	558800	600995	519628	601033	634931	753980	633066	525984	551977	596363	533802	583300	536533	638627	548411	510514	508603	569664	537210	567699	507694	630872	517056	490281	476970	525283	473105
4.60_788.4860n+	789.493	4.59598	1.55804e-05	713.469	srg3_HL_7h	col0_co_7h	24	0	2067.55	455.122	0	18896.1	96520.7	162054	109236	0	0	2356.7	0	20564.6	63571.2	169037	58758.1	1457.57	0	289.168	0	57325.3	45128.5	80924.1	60230.8	3540.15	527.532	0	0	173486	372114	322570	378071
7.35_575.5014m/z+	575.501	7.35107	1.56243e-05	1.24925	col0_HL_2h	srg3_HL_7h	5	208504	207136	227650	230058	199899	192450	186852	173201	208994	225677	238588	216541	176441	197093	180796	187483	194791	197959	219221	220185	168361	176191	177104	195515	203150	198644	220025	211752	176370	164744	175111	196043
1.66_529.2434m/z+	529.243	1.65628	1.56406e-05	2.60979	srg3_HL_2h	col0_co_7h	15	7285.89	2981.67	7575.59	10009.1	18744.4	12213.7	13607.8	13804.3	5988	7366.15	11103.8	8245.4	19993.4	13985.7	17147.6	15552.8	3794.05	6976.87	7071.23	7707.62	11718.4	19153.8	16655.3	15100.9	4538.71	7154.91	8023.2	6620.97	10382.6	13380.8	14663.4	19612.9
7.46_865.6511m/z+	865.651	7.46455	1.57954e-05	10.112	srg3_HL_2h	col0_co_7h	41	13965.4	3268.17	4707.03	4764.67	39475.2	19511	15838.6	12156.5	3968.11	1182.93	6568.78	5689.82	58742.7	31102.4	39219.6	18898	2856.57	1127.03	6326.87	4321.92	21515.3	44299.4	27789.1	15046.5	8456.6	2969.79	9609.86	7071.62	16140.5	8203.5	12177.5	38567.6
7.04_714.5068m/z+	714.507	7.04305	1.58855e-05	1.42423	col0_HL_2h	srg3_HL_7h	4	3.64594e+06	3.59369e+06	4.23909e+06	3.54936e+06	3.24084e+06	3.01795e+06	3.29943e+06	2.76818e+06	3.59883e+06	3.64525e+06	4.65e+06	3.44371e+06	2.96352e+06	3.18429e+06	3.21063e+06	2.72192e+06	3.37713e+06	3.32531e+06	3.86381e+06	3.07031e+06	2.66421e+06	2.83216e+06	2.96654e+06	2.62738e+06	3.35417e+06	3.40543e+06	3.31091e+06	3.12539e+06	2.50909e+06	2.61467e+06	3.01522e+06	2.63021e+06
6.86_312.2689n+	335.258	6.86385	1.59878e-05	1.45248	col0_co_7h	srg3_co_2h	2	57662.8	58472.3	55641.5	58182.3	53192.3	59344.8	46147.2	53536.8	53216.4	65962.5	65471.7	63639.5	57890	46595.3	49027.6	61231.5	78431.3	74806.2	78274.4	76734.2	68107.5	60104	65674.4	76245	67796.6	63443.6	64977	67265.4	64255.8	60553.6	54414.1	63350.8
7.68_786.6012m/z+	786.601	7.67618	1.64645e-05	1.60793	col0_co_7h	srg3_HL_7h	7	9.51255e+06	1.1153e+07	9.39201e+06	8.5773e+06	9.52863e+06	7.75387e+06	7.55867e+06	7.12679e+06	1.06614e+07	8.6138e+06	9.15776e+06	8.9609e+06	8.12586e+06	7.53504e+06	7.43862e+06	6.03914e+06	1.03691e+07	1.03574e+07	9.03707e+06	9.51456e+06	8.22889e+06	8.16091e+06	6.73379e+06	8.02188e+06	8.83014e+06	8.28499e+06	6.45754e+06	7.23639e+06	5.70897e+06	5.9027e+06	6.78988e+06	6.02616e+06
2.25_334.1782m/z+	334.178	2.24618	1.66644e-05	1.68498	srg3_HL_2h	col0_co_7h	3	33502.9	30193.3	38694	31609.8	43424.3	33390.2	41673	34181.1	29217.4	30722.7	36785	33748.4	57172.2	37806.1	38397.1	46191.7	26030.3	26078.1	26622.5	27838.1	38872.3	50596.7	41313.1	40031.3	29593.6	28004.5	28117.1	32127.3	32935.7	39095.4	35923.5	41581.1
4.84_820.5472m/z+	820.547	4.84455	1.74641e-05	15.6463	col0_co_2h	srg3_HL_7h	18	19600.3	26285.1	18702.5	26332.9	11365.5	5045.62	766.725	7762.68	29264.4	14004.5	8940.05	21433.3	15557.1	1457.05	4188.56	2722.33	16716.1	20292.8	13504.9	28128	10835.9	4116.42	3742.13	4360.1	11562.2	10410.5	14437.2	19403	2032.4	623.86	1022.72	2132.01
6.13_382.3678m/z+	382.368	6.13342	1.75661e-05	3.1547	srg3_HL_2h	col0_co_7h	11	10082.3	7430.33	8939.8	6906.15	16057.5	14715.4	14690.9	11269.3	8190.49	10618.9	11334.1	5758.68	22926.9	23301	34280.4	11981.5	8270.15	6607.35	7806.94	6633.69	20274.8	15772.1	17836.3	10508	9127.05	12026	10714.2	7253.62	11329.2	26426.6	25041.1	25177
7.04_599.5006m/z+	599.501	7.03763	1.88082e-05	2.93489	col0_co_7h	srg3_co_7h	11	20807.2	20326.3	25137.9	15775	14586.7	9771.4	4547.73	11998.8	18372.1	18339.4	20127	22886.5	9693.52	13931.9	10070.6	18537.9	24152.3	27818.1	23636.3	19328.2	7449.09	12551.7	4412.96	7933.28	18580.9	18353.8	12857.6	16657.4	6189.43	10479.6	7477.82	9641.01
7.21_850.5948m/z+	850.595	7.20517	2.10046e-05	6.69238	col0_HL_2h	srg3_HL_7h	26	32804.9	7504.28	18269	15770.9	17771	9163.49	11635.4	10283.3	23197.3	25415.5	27332.6	12540.7	13036.5	10417.1	5170.1	8177.92	9703.93	15910.5	29099.8	11468.3	4586.51	10525.6	5885.95	7566.83	7743.18	8333.06	11055.4	5932.38	3100.17	1977.45	5180.87	2963.45
7.36_868.6537m/z+	868.654	7.36188	2.10058e-05	1.60032	col0_co_7h	srg3_HL_7h	3	274676	272255	253977	289724	254627	222868	190196	190056	272413	253271	260519	259521	218342	213026	191498	191127	296389	274693	276716	285387	235625	203966	198817	234939	283138	260748	219269	273860	202224	124563	204227	177084
10.11_982.8801m/z+	982.88	10.1123	2.11636e-05	213.29	srg3_HL_7h	srg3_co_2h	52	0	615.386	0	659.181	0	0	0	449.733	2085.21	3389.88	684.513	2790	1958.68	678.35	483.316	1562.39	7196.64	878.277	914.611	557.159	1093.48	1318.59	448.268	2728.18	7267.77	35072.3	2158.41	34008.8	13114.2	16111.3	18882.4	47815.5
4.54_657.3927m/z+	657.393	4.53653	2.22988e-05	6.75161	srg3_HL_2h	col0_co_2h	22	4662.47	3755.16	6994.14	8642.04	11447.7	11956.1	33880.6	27601.8	12068.7	7367.41	14636.4	20266.5	25205.3	36566.4	43877.9	56752.4	2968.76	7960.1	5928.99	8449.01	31968.5	25511.9	35604.6	21603.4	7654.72	10670.5	33548.8	19124.8	10419.8	14503.3	28199.5	12378.1
8.52_809.6111m/z+	809.611	8.52095	2.26742e-05	1.91595	col0_co_2h	srg3_HL_7h	9	258733	228019	305175	265922	208305	227752	254562	165043	236680	239344	323255	234443	215114	249249	191282	191699	210080	214714	253664	214181	170935	219071	183303	203036	206472	187093	238472	188147	122230	135114	172993	121791
9.63_673.6005m/z+	673.6	9.6251	2.29107e-05	4.68528	col0_HL_7h	srg3_co_2h	9	7856.79	14334.3	8615.57	22578	7863.17	8667.2	6618.43	10510.8	16682.5	18324.2	7326.37	19054.3	20648.1	20624	14480.3	10767.9	15959.6	20675.9	15629.6	28894	19725.8	20767.8	9956.17	18278.5	44397.4	45022	24867.9	43417.3	31696.9	27875.6	34519.4	29299.4
8.77_842.6864m/z+	842.686	8.76953	2.33947e-05	2.0682	col0_co_2h	srg3_co_7h	15	132389	174826	109034	151030	127599	134373	102775	94309.2	126096	186500	130519	123543	116651	124030	101252	76515	101815	86059.1	76019.1	64159	81634.1	72144	57531.8	62976	87767.3	107549	89416.5	68887.2	57644.2	93907.5	72669.2	63391.4
6.89_865.5284m/z+	865.528	6.89087	2.37175e-05	6.43528	col0_co_7h	srg3_HL_7h	13	8048.45	19138.9	19324.1	7756.92	9426.27	9849.3	9602.54	6502.31	5146.96	7862.19	3578.77	6747.59	4496.12	5042.81	2307.52	2233.72	7511.32	25708.8	9993.87	14119	10793.1	8381.91	8234.01	8922.52	3725.94	4095.31	989.77	1665.6	3949.38	3100.95	1351.53	507.299
6.59_269.9920m/z+	269.992	6.58823	2.42427e-05	3.9065	col0_HL_2h	srg3_HL_7h	11	2861.48	3354.94	4424.38	4025.62	3115.21	1669.22	2329.47	2074.02	6076.81	4347.03	3610.25	3104.09	3198	1876.4	1471.66	2494.28	4715.49	3349.06	5131.76	2213.85	1992.6	1792.56	2283.87	2220.55	2948.12	3357.09	2580.52	1954.5	583.661	786.143	1315.93	1701.36
2.34_504.3447m/z+	504.345	2.34345	2.51452e-05	5.33621	srg3_co_7h	col0_HL_2h	15	1566.15	924.249	2159.52	2450.78	3306.35	1148.58	4181.47	4107.77	846.389	310.559	992.454	835.675	4465.2	2769.83	3608.17	2775.29	1001.24	599.942	1210.38	585.936	5634.12	2999.08	4002.45	3293.35	2084.66	587.182	1907.59	404.82	3354.84	3418.65	3843.7	2627.61
1.96_711.4060m/z+	711.406	1.96432	2.58657e-05	3.16487	srg3_co_7h	col0_HL_7h	11	27497.7	6062.41	26059.5	7630.52	40144.4	33070.8	39127.8	45721.3	14227.2	16816.1	23174.3	18833.7	44742.2	35153.6	53206.7	46299.5	15905.5	21886.2	20250.6	14913.6	42893.6	47317.6	53517.4	43257.7	7507.52	20673.5	12467.4	18433.4	43050.6	25306	46200.3	33227.2
7.67_718.5379m/z+	718.538	7.67078	2.62513e-05	1.36917	col0_co_7h	srg3_co_2h	2	365956	392983	409614	353762	331530	315756	329651	277851	417333	398995	443813	375956	344779	348637	367510	293624	428010	432494	440210	417298	350638	345106	349689	367540	461642	449086	362930	385350	333140	336355	388073	333434
8.30_844.6874m/z+	844.687	8.29852	2.69595e-05	1.35122	col0_co_2h	srg3_HL_7h	4	2.96764e+06	3.193e+06	3.44261e+06	2.82398e+06	2.84524e+06	2.58453e+06	2.74448e+06	2.34859e+06	3.03114e+06	2.90915e+06	3.4114e+06	2.79718e+06	2.55891e+06	2.58773e+06	2.55412e+06	2.21444e+06	2.82825e+06	2.75406e+06	3.01433e+06	2.65306e+06	2.2838e+06	2.49338e+06	2.47887e+06	2.36552e+06	2.73769e+06	2.49502e+06	2.58936e+06	2.18847e+06	2.30365e+06	2.26137e+06	2.47785e+06	2.15417e+06
8.20_551.4237m/z+	551.424	8.20123	2.86462e-05	1.66815	col0_co_2h	srg3_HL_7h	6	88402.7	92470.4	72665.4	65931.1	58914.9	72452.1	54090	52081.1	70997.3	73968.9	83556.3	67344.9	52064.7	62305.4	66591	69182.1	77949.7	82837.4	72889.2	73074.7	55223.4	55067.8	46189.1	58319	63836.5	67253.5	48007.1	51425.4	42586	54134.2	50103.5	44687.2
7.83_793.6278m/z+	793.628	7.8275	2.90674e-05	3.42955	srg3_HL_2h	col0_HL_7h	13	17216.9	15009.1	14943.4	7581.2	24356.3	16593.7	18815.9	11732.1	8894.06	7660.68	19732.7	8055.07	28514.2	24841.8	24815.5	15209.9	8156.09	7709.98	5948.9	6636.23	17192.6	19612.1	15839.3	14668.9	8193.52	4819.21	8412.94	5802.82	14751.7	13227.1	8442.57	17096
2.98_615.3461m/z+	615.346	2.97658	2.98065e-05	1.48148	srg3_co_2h	col0_HL_7h	1	840110	851567	839290	829168	1.14793e+06	941575	926076	948438	781327	752055	835909	670055	1.09251e+06	951017	1.01106e+06	883666	782630	662390	791557	813351	959599	1.02207e+06	1.01389e+06	869310	676261	602562	799231	597666	770963	649466	834629	543216
3.62_625.4423m/z+	625.442	3.62153	3.02066e-05	4.29714	srg3_HL_2h	col0_HL_7h	16	4404.35	2950	4071.66	2507.7	5284.05	5593.51	6270.71	8336.25	2794.43	5422.5	3761.17	5188.92	7593	8382.99	10894.6	9432.3	2855.14	2598.5	5654.42	3834.5	7379.69	11796.5	3486.15	9183.21	2139.18	3179.19	1003.45	2126.35	5707.75	4415.41	7999.61	7069.41
1.37_388.2342m/z+	388.234	1.369	3.02095e-05	1.81605	srg3_HL_2h	col0_co_7h	8	29383.1	21949.3	25547.1	16964	35479.8	34608.1	25261.9	32802.9	18591.3	18892	26437	23086	41754	34571.4	35619.8	28379.7	18984.8	17421.6	21282.9	19580.1	29360.3	37101.4	34994.9	36917.6	24700.2	24871	17988.6	19659.7	25718.7	38291.3	30552.5	44579.3
7.21_753.5513m/z+	753.551	7.20517	3.04737e-05	2.08485	srg3_co_7h	col0_co_2h	8	19932.5	15284.3	15827.3	13496.6	19317.8	20222.5	22887.6	19224.6	19821.2	17842.4	23429	10501.3	20909.5	13204.9	18520.6	18838.6	33770.9	35540.1	27708.4	30115.2	36221.9	41618.8	20300.8	36416.3	27481.9	33696.9	26060.2	28510.6	26665.4	28270.9	25861.8	32934.5
5.68_774.5652m/z+	774.565	5.67862	3.11556e-05	683.054	srg3_HL_7h	col0_co_7h	57	0	995.78	0	344.452	3616.73	664.634	1303.04	11448.6	0	1033.84	0	0	3903.83	1115.87	9543.8	6755.76	0	0	259.976	0	4305.46	2788.11	7699.28	1677.33	0	926.403	0	0	10194.6	57363.3	41190.5	68829
4.27_724.9622m/z+	724.962	4.26547	3.19191e-05	1.66344	srg3_co_7h	col0_HL_7h	6	41443.5	36566	35419.4	33347.4	58374.3	38715.3	46562.8	43622.1	31521.9	29503.1	35059.7	28405.4	46659.1	51054	44023.4	47149	26517.4	26808.3	34251.2	33086.9	40312.4	49717.6	57008.3	42004.3	25461.6	27697.9	38148.5	22337.9	29222.7	29106.1	43011.2	30634.5
7.81_812.6136m/z+	812.614	7.81128	3.19761e-05	5.43329	col0_HL_2h	srg3_co_2h	21	17805.2	13486.9	6372.46	12108.5	8450.49	1008.2	5414.51	6929.74	38722.1	33357.2	23508.3	22874.2	15164	11502.3	19186.2	7303.03	11647.5	10103.4	10503	6906.83	3906.27	7327.48	4871.14	7432.31	25781.9	39501.4	26854.5	19435.2	10639.7	16121.6	15921.3	9533.55
6.88_577.5184m/z+	577.518	6.88005	3.30674e-05	1.48166	col0_co_7h	srg3_HL_2h	5	594673	693703	627815	709527	617045	638671	538700	573382	669693	645190	758719	730055	525367	541087	566011	632332	830511	885265	792436	847456	673670	762719	613400	780601	746465	791742	627541	835852	675120	745042	676932	792908
6.73_805.5593m/z+	805.559	6.73415	3.34376e-05	1.80694	col0_HL_2h	srg3_HL_7h	7	188672	173099	195948	206752	187997	165503	127393	136969	200599	184444	223521	218794	163842	157829	113699	175146	197612	172815	218859	208870	167615	146041	152211	181097	179131	177730	200201	203828	87761	100190	129248	140678
7.78_744.5539m/z+	744.554	7.77887	3.37667e-05	1.44728	col0_HL_7h	srg3_co_7h	2	329704	269186	317334	285927	260497	226989	264981	226404	307216	301196	393651	292703	263022	282134	290621	222230	294231	291323	306002	291641	218382	239594	231658	228664	358287	341057	324773	304922	226259	230499	291997	260644
6.04_905.5518m/z+	905.552	6.03615	3.46196e-05	2.79703	col0_co_2h	srg3_HL_7h	12	23207.7	21190	22727	13295.1	16369.3	8748.33	14014.8	11990.2	21672	16027.7	23187.2	16746.2	11767.4	14489.5	7661.7	8288.59	14845	22611.3	17568.1	18442.9	12260.4	12960.9	11461.6	9841.58	17659.6	17624.2	10691.5	12331.2	5694.58	7831.86	10570.6	4654.79
8.14_1006.7125n+	1024.75	8.13638	3.48198e-05	26.3012	srg3_HL_7h	col0_co_7h	42	35615.5	42634.3	14281.1	21143.6	100614	290492	92185.3	62437.3	69844.1	15162.1	14195.1	12522.3	67807.8	198990	58479.1	226795	48926.1	29396	11783.3	4696.4	214807	134162	14869.1	123539	19419.8	42030.9	18736.4	23582.8	1.47403e+06	472212	209622	337539
4.03_581.4194m/z+	581.419	4.0277	3.4894e-05	2304.53	srg3_HL_7h	col0_HL_7h	50	0	0	372.135	997.481	5449.21	13679.7	36490	17695.6	0	0	5879.42	0	6584.17	6089.13	16500.8	9247.27	1836.07	0	307.221	0	37480.6	13195.2	7666.56	7424.71	0	0	128.887	0	147494	104871	13248.4	31409.6
1.65_515.2751m/z+	515.275	1.64548	3.58345e-05	1.8086	srg3_HL_2h	col0_co_7h	3	31100.8	29431.7	31686.8	29984.9	48241.5	35034	38041.6	35146.7	25150.8	25265.9	31505.9	25222.2	51654.8	45791.3	44014.5	38663.4	19678.9	23221.1	27981.1	28712.3	41475.7	55047.8	42595.2	34597.7	25320.8	26914.3	35787.6	22320.5	36471.6	24220.9	36094	26933.7
2.88_511.4097m/z+	511.41	2.88472	3.69634e-05	2.17919	srg3_HL_2h	col0_HL_7h	3	7461.42	5328.43	6983.02	6306.51	14652	8820.3	8868.94	12917.8	3068.05	6470.67	9812.91	5429.02	13391.7	12368.8	12869.3	13098	7723.24	6408.79	6114.65	8019.14	13545	13272.8	12283.9	11653.3	3217.55	7364.06	6924.22	6231.37	6999.85	5876.57	5287.72	6195.78
5.74_740.5225m/z+	740.523	5.74347	3.80651e-05	2.49989	col0_co_7h	srg3_HL_7h	9	72807.2	66865.4	82224.4	68969.9	65037.9	65171.2	54445.3	52028.6	48288.6	66824.6	70891.1	42322	52662.1	41746	36998.5	50028.4	76060	120689	109273	111105	78283.7	48626.3	100612	91828.7	63834	49114.8	82757.6	49446.7	36955	48568.2	38120	43215.2
7.80_55.0824m/z+	55.0824	7.79507	3.96659e-05	4.42101	col0_co_2h	srg3_co_7h	13	754.402	391.173	530.945	666.163	327.018	567.349	263.849	148.867	623.206	513.638	705.894	377.301	195.033	264.382	146.972	170.187	494.196	496.222	396.595	542.728	144.038	123.678	81.0266	181.155	609.921	400.228	286.745	439.53	186.063	295.357	180.117	44.7188
6.35_874.5693m/z+	874.569	6.34958	4.07751e-05	6.6245	col0_co_2h	srg3_HL_7h	23	157806	138009	87967.6	86722.4	80653.5	38126.7	23693.9	35673.5	120173	92380.6	108433	27640.7	38110.9	21675.6	10177.8	19299.1	134140	97237.7	80332	42775.6	34087.4	26949.1	37662.3	22454.5	119467	89445.4	65522.9	31577.8	19646.7	9989.24	29801.6	11587.5
8.78_862.6913m/z+	862.691	8.78033	4.23236e-05	Infinity	srg3_HL_7h	srg3_co_2h	56	215.039	0	529.646	0	0	0	0	0	107.509	964.775	0	0	0	0	423.832	335.048	0	75.3161	0	0	67.9827	0	0	0	6083.52	29084.1	3574.41	5365.9	9181.73	24297.2	6635.48	16871.7
2.35_806.5832m/z+	806.583	2.35427	4.2545e-05	3.21674	col0_co_7h	srg3_HL_7h	17	136473	87933.4	107368	129932	69668.4	42910.6	67754.3	50288.7	113210	102188	74177	101457	54174.7	97111.9	63517.8	31599.3	173036	119503	113307	114467	48278.4	98276	57378.2	38699	75458.8	89872	147623	102720	34729.1	28701.7	42109.1	56212.1
2.06_298.2015m/z+	298.201	2.05705	4.32753e-05	2.13511	srg3_HL_2h	col0_co_7h	8	7112.06	7208.92	10869.7	9097.7	18075.7	10319.7	14030.6	17142.9	6799.08	7746.56	6945.79	8073.46	20272.5	15543.6	14700.3	11996.6	6144.95	7177.39	7216.02	8740.19	16429.9	18649.1	11878.9	12590.2	5309.05	11346.4	9056.46	11196.6	9089.06	11569.1	11385.6	15337.7
7.16_946.6482m/z+	946.648	7.15653	4.48157e-05	1.69156	col0_co_2h	srg3_HL_7h	5	135753	149248	124420	143801	134343	123612	98458.6	128457	101166	121649	91808.3	135478	86336.2	98448.1	64638.4	110832	124140	141558	132423	132989	108524	89880.5	109446	98942.9	98750.6	103668	98980.2	116119	85882.5	86236.5	71501.7	83427.2
8.40_826.6334m/z+	826.633	8.40118	4.6068e-05	1.47017	col0_HL_2h	srg3_HL_7h	4	1.43509e+06	1.28624e+06	1.56917e+06	1.52334e+06	1.23115e+06	1.02962e+06	1.2644e+06	1.10367e+06	1.33546e+06	1.44603e+06	1.76996e+06	1.4393e+06	1.19288e+06	1.16408e+06	1.1998e+06	1.09254e+06	1.46626e+06	1.22214e+06	1.46727e+06	1.43128e+06	1.11024e+06	1.1441e+06	1.22251e+06	1.26118e+06	1.40834e+06	1.27707e+06	1.51507e+06	1.40597e+06	862799	919364	1.26118e+06	1.03152e+06
3.66_598.4201n+	599.416	3.65937	4.63852e-05	3.15932	srg3_co_7h	col0_HL_2h	11	21477.6	18878.6	24249.8	20320.1	32166.5	27907.1	22934.9	47021.3	12762.9	10318.3	14961.1	9491.65	27691.6	10941.3	30110.1	23889.3	16931.4	16182.5	19982.4	19804.8	38714.1	27029.4	52217	32214.1	19045.9	15050.8	10748.2	11863.6	31980.2	30627.6	17471.9	32834.8
9.70_95.0858m/z+	95.0858	9.69535	4.68622e-05	11.4706	col0_HL_7h	srg3_co_2h	20	755.779	887.018	313.631	2056.27	437.376	507.826	251.35	616.487	1140.05	1060.99	637.163	1534.82	1308.48	678.688	1078.47	1808.26	1161.45	1183.17	560.441	1385.24	1844.07	696.419	170.136	2067.86	5197.54	5901	2435.68	7262.46	3640.61	4151.81	4125.56	5687.2
9.61_994.8585m/z+	994.858	9.6143	4.73611e-05	Infinity	srg3_HL_2h	col0_co_2h	10	0	0	0	0	5515.49	6548.3	6804.93	7036.02	5151.88	7605.94	1717.93	5794.47	7913.16	2245.11	8191.16	11206.1	1320.2	2192.66	9773.74	0	5049.67	0	3333.53	7162.1	7227.63	4168.52	6305.78	4999.13	3937.25	10031.5	4246.9	5098.88
7.55_295.2399n+	313.274	7.55188	4.7762e-05	1.65638	col0_HL_7h	srg3_co_7h	10	241622	260880	232896	289922	224845	246038	181462	232665	241755	277478	281006	307214	216049	221532	209504	281965	226894	249742	232398	280478	206573	196598	195728	272693	321331	333603	388772	399982	299731	327717	251427	348215
8.22_802.6408m/z+	802.641	8.21745	4.82326e-05	1.56642	col0_co_2h	srg3_HL_7h	5	304411	273277	312606	278210	265274	241459	258136	198003	264851	247321	358527	253020	241364	248428	247848	222282	265612	239433	253662	236209	213859	234355	230263	205808	248131	207364	238655	212099	170629	197213	205443	172686
4.97_693.5051m/z+	693.505	4.97425	4.95405e-05	53.8818	col0_co_7h	srg3_HL_7h	38	4295.04	9883.88	3529.79	4011.52	1475.97	2614.93	4306.82	3164.76	9425.69	4913.44	4600.98	9352.98	1593.57	719.95	788.492	3285.32	7506.13	16806.3	1608.44	7824.57	1564.5	2044.18	2300.31	7097.86	4645.91	3557.4	424.961	4806.11	472.045	0	154.242	0
7.12_671.5357m/z+	671.536	7.1187	5.22169e-05	1.9144	srg3_HL_7h	srg3_co_7h	4	62825.8	75397.5	83124.2	58422.9	68407.5	73452.8	64295.9	54892.6	65576.7	67170.3	85814.6	62094.2	64815.3	80172.1	45140.3	46545	58111	55176.8	68309.5	47000.2	61663.5	50636.5	50616.2	39097.1	87221.2	103211	85094.6	84364.8	96632.5	101002	92047.3	97051.7
8.20_758.5910n+	776.625	8.20123	5.29291e-05	1.44234	col0_co_2h	srg3_HL_7h	5	1.27315e+06	1.2009e+06	1.46952e+06	1.32032e+06	1.12797e+06	1.09859e+06	1.21746e+06	1.00012e+06	1.13538e+06	1.22359e+06	1.57856e+06	1.16798e+06	1.13184e+06	1.23052e+06	1.07472e+06	1.15652e+06	1.08421e+06	1.13513e+06	1.21899e+06	1.15127e+06	959153	1.11977e+06	1.07618e+06	1.07286e+06	1.03611e+06	1.00513e+06	1.14065e+06	1.01371e+06	855808	949929	957745	886074
8.08_721.5068m/z+	721.507	8.08235	5.44465e-05	1.62173	srg3_HL_2h	col0_HL_7h	9	1.1157e+07	8.76567e+06	1.08193e+07	9.24602e+06	1.30472e+07	1.1652e+07	1.35566e+07	1.09562e+07	8.61826e+06	8.27333e+06	1.18066e+07	7.81643e+06	1.17794e+07	1.26435e+07	1.42661e+07	1.17918e+07	7.63629e+06	7.5394e+06	9.51509e+06	7.93852e+06	1.0025e+07	1.18753e+07	1.36271e+07	1.06994e+07	6.88457e+06	7.67831e+06	9.52045e+06	7.04444e+06	9.91089e+06	9.24446e+06	1.25209e+07	9.6033e+06
3.58_583.8753m/z+	583.875	3.58372	5.49587e-05	1.66419	srg3_HL_2h	col0_co_7h	7	29143	24176.5	27110.2	23188.1	37219.1	31240.6	36203.5	28465	23934.6	24614.6	33917.1	24724.2	39533.5	36497.6	40459	34835.1	20180.9	20852.8	25979.7	23917	29490.3	34935	44347.3	29649.2	22956.7	24682.9	23434	20466.1	30107	25374.1	36893.7	25848.2
7.96_817.6583m/z+	817.658	7.9626	5.50053e-05	1.32713	col0_co_2h	srg3_HL_7h	5	251331	289255	283059	246607	244641	223052	220666	209783	292704	258855	272436	234341	238374	215104	226221	195327	250656	248558	233958	205471	187668	209334	202509	207518	235285	223987	214136	193688	212499	208722	197555	187664
1.27_618.3116m/z+	618.312	1.27173	5.54645e-05	4.10808	srg3_HL_2h	col0_HL_7h	26	5492.28	2953.47	6254.89	5091.12	8153.5	13858	18789	12146.5	2559.94	6438.72	5313.15	2732.5	13001.9	11289	23779.6	18686.5	3071.65	3628.28	5448.77	4985.82	14194.8	15362	14533.1	4386.78	4018.46	2401.7	6073.21	3756.82	4287.47	10267.8	10361.7	12793.6
8.71_827.6407n+	828.648	8.71008	5.79298e-05	1.38762	col0_HL_2h	srg3_HL_7h	4	1.18417e+06	1.22792e+06	1.42285e+06	1.45186e+06	1.06491e+06	1.0343e+06	1.13574e+06	1.03626e+06	1.17526e+06	1.47867e+06	1.54016e+06	1.33314e+06	1.04865e+06	1.15775e+06	986936	1.0576e+06	1.28733e+06	1.24622e+06	1.29512e+06	1.49497e+06	961871	1.13739e+06	1.06716e+06	1.24467e+06	1.33025e+06	1.21488e+06	1.30132e+06	1.31333e+06	908909	872557	1.09644e+06	1.10533e+06
3.38_416.3135n+	399.31	3.3775	5.82872e-05	1.54324	srg3_HL_2h	col0_HL_7h	6	69866.1	52659.2	65700.1	61350.6	88709	71128.2	88990.6	75304	53638.1	65698.8	74337.4	52271	87608.7	84271.4	83199	94809.9	51511.7	58297.2	67979.4	57071.4	73541.9	83834.7	92987.9	84460.5	56716.2	63312.5	53053	53642.2	73221.7	57232.5	79101.7	53372.2
4.11_1038.6502m/z+	1038.65	4.11417	5.86176e-05	6.23641	srg3_co_7h	col0_co_2h	24	1195.36	874.391	5784.41	4441.38	6972.87	9277.52	16458	13849.8	6154.04	1234.78	3861.56	2816.33	9747.56	10907.5	10598.3	16126.7	2277.84	3581.5	4326.75	2792.88	17158.1	20183.5	25849.2	13489.1	4601.96	10920	2512.49	2127.12	8424.81	4454.14	12151.1	7762.9
5.38_964.6222m/z+	964.622	5.37512	5.95036e-05	853.468	srg3_HL_7h	col0_HL_2h	41	473.67	1513.8	0	476.022	6636.79	7483.44	2167.57	24182.7	0	834.338	0	0	6400.95	1249.34	21780.2	2561.9	1450.91	0	0	0	3368.43	7177.36	3295.96	4163.7	715.488	160.126	948.342	0	27704.1	279175	84156.5	321046
7.04_728.5218m/z+	728.522	7.03763	5.97781e-05	11.0744	col0_HL_7h	srg3_co_2h	27	9875.47	4272.56	8446	1362.89	5993.31	3006.24	5170.38	4504.88	15888.3	6369.54	14024.5	5834	11033.1	3035.08	4208.48	2720.35	7867.16	5955.01	5429.04	3429.65	6090.72	7760.44	3401.65	10308.5	65838.7	65404.4	33585	41983.7	48293.8	4575.49	49192.8	28984
8.52_803.6488n+	804.656	8.52095	6.02117e-05	1.5136	col0_HL_2h	srg3_HL_7h	4	1.4407e+06	1.53695e+06	1.89853e+06	1.62491e+06	1.26809e+06	1.33197e+06	1.51593e+06	1.20385e+06	1.46166e+06	1.71539e+06	1.95585e+06	1.38771e+06	1.29568e+06	1.51227e+06	1.15678e+06	1.36234e+06	1.47314e+06	1.61471e+06	1.48381e+06	1.45683e+06	1.16718e+06	1.3802e+06	1.21211e+06	1.38234e+06	1.37487e+06	1.35273e+06	1.33685e+06	1.26556e+06	996174	1.16214e+06	1.09357e+06	1.05613e+06
4.21_1066.5657m/z+	1066.57	4.20603	6.20448e-05	6.6406	srg3_co_7h	srg3_HL_7h	8	4479.36	4978.76	4635.35	5386.54	8290.5	6547.31	4570.46	5261.85	4928.11	3832.22	3015.84	5315.27	5577.76	6401.22	1441.23	8952.23	6267.92	4928.08	5936.58	8819.66	9761.95	7592.23	5405.55	7729.72	3589.7	2781.46	1765.27	3099.02	2299.33	1004.18	1069.22	218.644
6.21_573.4871m/z+	573.487	6.20908	6.26197e-05	1.50075	col0_co_2h	srg3_HL_7h	3	273717	430369	377025	365102	267255	328126	282068	287493	366259	309213	410317	319736	236667	258093	290704	276663	325508	394529	345463	361090	240237	242883	253505	275727	281977	308630	202615	259942	241240	251840	236369	234208
5.12_822.5654m/z+	822.565	5.12102	6.29218e-05	18.0892	col0_co_7h	srg3_HL_2h	35	29749.2	83848.5	36670.9	36701.5	6362.59	4050.83	2086.72	2818.17	52640.7	40499.5	2725.51	37823	3435.86	2453.24	3962.52	760.851	60711.5	53657.3	22899.5	54703	2861.99	7415.03	2447.72	11890.2	36437.7	12522.1	3821.6	11925.8	1158.3	1591.6	4698.43	14625.8
7.05_1007.7679m/z+	1007.77	7.05385	6.43627e-05	44.846	srg3_HL_2h	col0_co_7h	39	3465.91	1711.67	5003.99	2258.15	9589.23	4395.37	9029.31	2794.17	1227.38	0	1518.08	0	10302.6	4989.22	13988.6	3272.26	0	725.878	0	0	2773.89	4542.27	7828.84	6367.05	2196.79	922.402	731.251	1718.05	7111.68	3571.99	6569.63	10176.1
9.65_853.7400m/z+	853.74	9.65212	6.76209e-05	2.61775	col0_co_2h	srg3_HL_7h	5	76316.1	80378.8	72413.8	80600.7	55994.1	69834	53273.3	44912.1	64139	89017.4	63382.1	45655.5	61426.5	35269.2	44654.1	43682.9	50633.9	50215.6	60483.3	39908.7	47056.1	36630.5	54156.8	29820	45781.3	35053.5	56268	29612.2	28218	37987.3	27972.6	24133.2
2.13_342.2641m/z+	342.264	2.1327	6.77706e-05	2.03473	srg3_HL_2h	col0_co_7h	5	13693.2	11248.7	12888.7	11096.6	21317.6	12712.4	20035.3	16237.3	10550	9034.46	13611.8	11557.2	21366.5	20994.8	20165.2	18985.4	10114.1	8590.12	7330.72	14025.3	19839.7	18169.8	23115.9	17002.6	6605.41	14043.4	13517.5	12995.6	13870.7	15425.1	16498.8	17566.6
8.02_59.0615m/z+	59.0615	8.0229	6.9683e-05	1.31314	col0_co_2h	srg3_co_7h	4	20986.4	17228.8	18405.9	16865.4	16373.8	13459.6	15382.3	13091.1	16803.7	18320.4	18017.7	18323.7	15289.3	15697.7	15499	14417.5	16937.3	17398.7	18492.4	19258.1	13681.5	14168.5	11827.2	16285.3	17963.9	15616.8	16790.5	15462.9	12706.9	14895.7	15014	13519.2
8.27_870.7027m/z+	870.703	8.26608	6.9875e-05	1.279	col0_co_2h	srg3_HL_7h	4	728408	744975	628405	698611	661335	633206	585898	601035	586137	694301	695427	700249	553044	620738	549890	571461	612165	629870	595490	678240	541417	585743	582482	602459	555599	595382	616081	583906	524449	544997	535234	584837
8.11_771.5782n+	772.585	8.11477	7.10673e-05	1.36249	col0_HL_7h	srg3_co_2h	3	283147	292386	310961	292435	287504	218263	232592	238199	317251	290801	340290	304905	281272	254042	250798	226152	308068	301698	292927	315303	243075	274355	261035	272814	369996	352658	286656	321242	231014	228894	279864	277528
6.84_309.2425m/z+	309.243	6.83682	7.13525e-05	2.41004	col0_co_7h	srg3_co_2h	6	7320.46	13510.1	8996.53	11098.1	7046.21	9718.99	8814.4	8704.34	14272.9	12931.6	7302.04	14616.4	11077.8	4988.53	7125.15	11308.4	21073.2	21247.3	18843.3	21461.9	17918.2	15279.1	12765.3	18266.3	20483.6	21031.2	11336	19002	19602.9	13589.4	13135.5	20281.2
8.04_1024.7449m/z+	1024.74	8.04452	7.47766e-05	2.77478	srg3_co_2h	col0_HL_7h	13	67739.1	105223	73677.9	86423.1	171624	130308	116137	94395.5	76436.8	57358.4	96851.6	31549.3	164262	103104	105109	115754	40916.2	56938.4	54969.5	48654.8	111679	126277	96576.8	97443.6	35339.2	67004.5	40027.3	42315.1	50251	35778.6	77255.9	95046.6
8.23_59.0616m/z+	59.0616	8.23367	7.66445e-05	1.48635	col0_co_2h	srg3_HL_7h	5	48933.6	48297.4	50193.3	41148.8	38716.9	42703.7	41357.6	34837	43853.4	36738.9	52433.9	42902	37628.2	39796.1	39333.9	35857.5	38936.7	41251.1	47766.5	44594.5	35047.9	37294.4	31276.2	38178.6	35344.5	38470.9	40902.1	35287.3	29050	32228.1	35378	30213.6
4.51_569.4548m/z+	569.455	4.51492	7.8343e-05	36.8407	srg3_HL_7h	col0_co_2h	26	342.965	2260.53	0	0	5270.84	3941.3	7930.31	8821.21	1142.32	1963.31	818.89	1165.51	9036.3	6153.4	22447.8	5124.74	990.441	641.606	803.781	478.057	6427.84	7721.67	10137.5	5282.56	1094.9	1476.77	840.434	915.581	14605.5	31644.4	17133.3	32531.5
8.66_666.6358m/z+	666.636	8.65605	8.36463e-05	1.92632	srg3_HL_7h	col0_HL_2h	6	96700.5	180465	140774	114033	154453	156226	170219	219815	107170	103735	84352.8	87758	109064	111285	113176	98488.7	154585	157739	138875	128159	165366	161317	132228	148490	125257	121477	64391.1	79357.8	233162	195698	150337	158613
2.05_748.5415m/z+	748.542	2.04623	8.45155e-05	2.44697	col0_co_7h	srg3_HL_7h	16	127945	86533.7	108677	114383	83669.8	53713	58506.8	61618.1	120175	97972.4	82121.9	107507	66437.5	94276.2	55659.5	44925.5	161056	112762	115774	104249	53503.3	98833.5	66064	34767.9	81123.1	95416.7	137907	95999	46124.9	45102.9	63010.3	47579.5
8.93_694.6697m/z+	694.67	8.92625	8.48809e-05	2.36071	srg3_HL_7h	col0_HL_7h	6	80322.1	178180	144714	139770	175577	196803	210268	240402	132502	132352	99999.8	128576	142150	162767	162309	157874	196006	198563	171187	172235	223861	224813	157058	202569	132444	136496	63092.2	107296	342859	277039	188804	228425
7.28_617.5132m/z+	617.513	7.27542	8.62275e-05	1.82507	col0_co_7h	srg3_co_2h	5	105497	90547.5	82976.6	125679	113824	104851	80298	99944.7	159084	148042	141155	151998	133349	122670	108701	151505	203023	187946	150333	186750	159893	168231	115461	149356	193533	191950	109343	184414	232393	164833	139826	182613
1.51_925.4725m/z+	925.473	1.50952	8.66597e-05	Infinity	srg3_HL_7h	col0_co_2h	77	0	0	0	0	0	1503.95	2432.73	3220.27	0	0	0	0	0	359.267	5659.56	0	0	0	0	0	0	0	717.983	0	0	0	0	0	527.759	41881	8069.82	19728.9
2.00_836.5944m/z+	836.594	2.00215	8.73295e-05	4.49046	col0_co_7h	srg3_HL_7h	26	30262.2	20709.8	41208.2	46039.8	19596	14931.4	15000.7	6537.39	31693.7	23441.4	16825.1	23466.9	13763.9	29190.4	16318	4971.35	59066.7	35963.5	34246.9	41526.7	12033.6	23159.5	9973.3	6720.17	26952.9	31885	48531.1	33759	9340.5	11880.6	6210.24	10605.7
7.06_808.5803m/z+	808.58	7.05925	9.00541e-05	1.6147	col0_co_2h	srg3_HL_7h	2	463152	439240	450624	458739	520208	362859	352052	385893	466506	394815	453452	440214	438987	374436	310916	331797	471834	411334	430114	416858	407271	367243	346546	399073	469092	455060	347235	473553	263637	239939	323983	294482
5.78_762.5146m/z+	762.515	5.7813	9.08016e-05	2.48635	col0_HL_2h	srg3_HL_7h	10	42445.6	38417.5	31843.9	32216.1	17624.7	19978.9	20778.3	22692.7	44360.1	48796.4	27526.4	44292.6	26514.9	24764.4	16315.7	27741.5	37703.7	39656.4	24158.4	36804.1	33781.6	15459.1	18637.5	28874.8	38780.8	34884.5	30475.7	33752.3	9540.04	18641.2	19446	18725.1
7.98_788.6165m/z+	788.617	7.98422	9.12438e-05	1.94753	col0_co_7h	srg3_HL_7h	8	2.03097e+06	2.75997e+06	1.97036e+06	1.81111e+06	2.10777e+06	1.61667e+06	1.51425e+06	1.51474e+06	2.66771e+06	1.93978e+06	1.86165e+06	1.95878e+06	1.79618e+06	1.49016e+06	1.57137e+06	1.15223e+06	2.49178e+06	2.32898e+06	1.82727e+06	1.9654e+06	1.76126e+06	1.86347e+06	1.30698e+06	1.5815e+06	1.71556e+06	1.68326e+06	994514	1.23341e+06	992165	1.10266e+06	1.2207e+06	1.10722e+06
7.45_768.5528m/z+	768.553	7.44835	9.24275e-05	1.72968	col0_co_7h	srg3_HL_7h	8	170215	198375	176549	199148	187469	160725	132626	146990	204972	195341	164321	171287	144708	148837	124969	126473	236224	190653	172738	206436	164408	166472	127682	183823	172616	157101	119640	168347	120156	92497.8	124062	129296
6.18_235.1704m/z+	235.17	6.18207	9.25262e-05	21.3246	col0_HL_2h	srg3_HL_7h	37	6905.22	2791.43	4210.02	1877.5	3033.26	2043.91	5009.1	3269.37	1474.89	3454.84	14952.7	564.298	1220.29	3023.39	2543.19	1438.79	1699.48	2292.43	5691.68	1776.63	1769.65	1860.13	4621.44	2099.48	253.057	935.635	1398.55	262.687	215.251	243.402	438.024	62.1532
8.68_761.6542m/z+	761.654	8.67767	9.60508e-05	683.998	srg3_HL_7h	col0_co_2h	38	436.554	0	477.493	0	367.295	1136.83	395.677	1950.43	2988.18	586.51	1020.4	2592.47	7930.26	4072.43	11012.8	7081.2	299.752	0	920.955	415.687	551.36	2209.12	392.514	2483.31	3622.39	8877	1208.91	4864.11	24774	250987	86694.6	262752
6.70_806.5643m/z+	806.564	6.70172	9.70265e-05	1.76786	col0_HL_2h	srg3_HL_7h	2	418329	372551	403279	383616	389434	325889	288046	292180	418191	361453	452074	416882	364259	345044	267555	312663	393814	325304	418087	385700	331102	254968	297280	343985	394019	412924	397236	409873	147835	210145	292314	282246
4.33_654.4334m/z+	654.433	4.33032	9.86013e-05	11.4721	col0_HL_7h	srg3_HL_2h	41	17552.6	22112.5	7149.9	24523.7	2903.42	1832	1234.67	6605.67	26852.8	22911.2	1459.06	19870.4	3452.04	1938.94	169.501	990.305	21998.7	14365.1	5254.97	12364.7	1651.83	3393.51	627.22	3267.18	27058.3	12652.8	10129.5	25310.5	1913.92	1040.66	1677.81	2917.77
9.61_872.5793m/z+	872.579	9.6143	9.87652e-05	3.76335	srg3_HL_7h	col0_co_2h	16	1631.28	4001.27	2015.12	3709.95	3487.5	5687.96	4434.65	3916.39	4483.7	3458.41	2510.9	7236.88	4966.32	8533.14	6149.77	5860.44	3920.6	5547.99	2126.97	3336.63	5136.3	5792.38	6249.89	7983.06	4368.73	4320.6	5294.32	3573.11	12644.7	9250.52	7793.85	13053.6
6.73_822.5648m/z+	822.565	6.73415	0.000100511	9.97878	srg3_co_7h	srg3_HL_7h	35	33858.8	61383.3	58425.2	86255.6	149875	83075.1	54800.6	126321	123453	37908.1	28483.4	120099	127396	91816.2	24833.9	54636.4	71005.6	112466	68764.1	188792	104304	143431	76987	177270	35985	37991.3	18101.8	62727.6	10646.3	3438.52	16348.8	19872.3
7.44_54.3981m/z+	54.3981	7.44295	0.000101202	5354.57	srg3_co_2h	col0_HL_7h	55	145.051	465.851	823.524	230.465	665.428	942.316	551.075	45.7433	345.013	11.3674	0	145.288	54.6795	47.2902	73.3894	0	0	293.477	395.895	265.615	159.215	70.8555	277.419	318.317	0	0	0.411716	0	0	0	0	2.63525
4.85_568.4264m/z+	568.426	4.84997	0.000102648	1.59688	col0_HL_7h	srg3_co_7h	5	105287	116049	97191.8	119654	97480.8	92553.8	69074.7	85581.8	112612	118284	114932	126876	98093.6	96617.6	57812.3	74240.5	87197.7	107120	115754	109910	77723.1	92334.2	61879.7	86986.2	119594	125188	129433	135066	91456.5	83979.9	77256.7	91017.9
2.14_833.5158m/z+	833.516	2.14352	0.000104831	Infinity	srg3_HL_7h	col0_co_2h	63	0	0	0	0	340.712	7789.99	14669.9	434.502	0	0	7777.11	0	449.968	2.36956	2190.52	1655.04	2123.42	0	0	0	21978.7	363.846	5201.89	508.076	0	0	937.809	0	103076	71754.2	36580.1	21636.8
5.64_790.5541m/z+	790.554	5.63538	0.000105398	15.3315	srg3_HL_7h	col0_co_2h	13	4292.27	14941.5	4757.17	4136.53	6248.32	13152.2	10801.2	17168	6138.71	8438.97	7789.34	10938.5	6499.79	6819.63	20885.8	7738.88	8949.99	8939.27	6780.09	7945.16	7547.62	7785.12	12877.6	19409.6	5398.58	9387.07	6019.39	7468.31	14120	133312	56488.7	227315
7.96_762.6011m/z+	762.601	7.9626	0.000106	1.39599	col0_co_2h	srg3_HL_7h	4	5.87782e+06	6.09684e+06	7.31935e+06	6.60807e+06	5.16811e+06	5.49351e+06	5.91863e+06	4.94795e+06	5.69421e+06	6.15075e+06	7.82628e+06	6.01101e+06	5.32613e+06	6.20657e+06	5.34465e+06	5.6602e+06	5.37196e+06	5.85642e+06	6.18079e+06	5.8322e+06	4.75144e+06	5.44246e+06	5.14306e+06	5.46006e+06	5.48098e+06	5.1191e+06	5.74465e+06	5.43225e+06	4.39683e+06	4.80585e+06	4.70914e+06	4.64279e+06
3.04_894.5729m/z+	894.573	3.04242	0.000111018	4.42626	srg3_HL_7h	col0_co_7h	21	2983.13	2039.35	4547.25	4172.32	6035.66	9949.26	10933.3	7905.9	4946.77	3281.18	6731.76	1285.78	7868.33	11362	7460.68	10509.5	1287.28	1600.65	5583.59	1826.82	6203.67	11391	11309.5	8842.23	1589	5456.33	4717.94	4936.47	11680.3	15727.2	11024.6	7150.92
1.11_504.2796m/z+	504.28	1.10962	0.000111497	4.54815	srg3_co_2h	col0_HL_2h	7	4188.38	5202.12	6451.27	3979.01	10013.1	8629.12	9918.75	9029.52	3052.82	281.529	1980.75	2949.92	8164.25	4942.69	12278.3	9357.92	2162.76	4264.11	3812.66	5876.71	10424.5	10395.8	9806.21	6679.58	2649.65	4528.3	3154.72	2185.57	5444.15	8013.17	12997.4	7466.56
7.26_758.7337m/z+	758.734	7.26462	0.000111809	1.70736	col0_co_7h	srg3_HL_7h	3	200095	208715	191841	176142	212281	155347	136481	161793	237445	186669	169043	161198	173249	153774	130588	115850	220178	203180	199287	222499	187401	146276	128074	152282	213446	243272	160144	206449	119129	127868	126932	121071
3.63_674.4401m/z+	674.44	3.62695	0.000112598	7.47608	col0_co_7h	srg3_HL_7h	26	6970.02	8367.59	4241.01	6685.6	2658.65	4417.43	2186.53	5599.09	2923.09	6205.83	4703.16	9014.78	1720.55	3166.33	2465.44	6847.54	4500.7	11572.2	5245.26	10630.5	5405.16	3631.36	3647.77	7018.71	2588.89	2994.12	1397.13	4503.17	997.686	310.854	1121.44	1843.47
6.43_785.5151n+	786.522	6.42525	0.000115189	4.1564	col0_co_2h	srg3_HL_2h	23	58211.6	77748.7	44453.7	39439.8	21262.8	49734.3	24369.6	14499.1	49880.3	49728.5	44036.5	28505.9	14227.1	20939.8	8678.6	9049.72	60710.9	58161.5	30960.4	33905.4	18418	18406.5	10213.2	15194.9	42222.8	49265.1	23230	26423.6	40017.8	9570.41	6382.94	7254.02
2.02_792.5679m/z+	792.568	2.02463	0.000115204	2.51772	col0_co_7h	srg3_co_2h	11	66093.5	53941.4	70408.1	67472	33138.3	25987.7	36533.5	18519.1	60622.2	53991.9	44717	57190.6	29760.3	59129.5	22848.2	19513.4	97919.2	58066.7	65155.3	66327.9	26160.6	51619.6	25892	15202.6	43076.2	63064.2	91139.9	58470.3	38014	29095.5	32347.4	30217.5
9.05_873.7210m/z+	873.721	9.046	0.000117136	1.67455	col0_HL_2h	col0_HL_7h	5	18865.9	18567.2	18927.6	20825.5	18946.2	16924.9	14135.7	14346.2	23597.2	24011.1	25877.8	16760.3	19136.4	16227.7	13798.5	18365.8	12970.7	13294.6	17157.8	13457.6	13676.5	13291	15903.2	13676.9	13928.4	12694.2	16117.3	11153	16565.4	15778.9	14504.3	13719.6
2.32_850.6099m/z+	850.61	2.31643	0.00011744	4.37139	col0_co_7h	srg3_HL_7h	16	102868	62499	57859.5	87638.6	36993	22072.5	26331.7	26563.7	78882.5	67819.9	37930.1	71493.3	30409	54042	25503.3	4657.32	120253	89063.4	80743.6	81181.6	23466.5	59851.6	28480.5	19750.9	56520.6	64481	106876	80530.3	23007.9	18608.4	25003	18305.7
5.44_659.4782m/z+	659.478	5.43995	0.000119189	31.7326	col0_co_2h	srg3_HL_7h	23	26275.1	18302.3	8863.83	7044.71	3096.89	2947.42	2946.62	906.163	21131.7	14062.4	12464.4	10274.2	1320.19	4113.49	1883.21	3303.22	16261.9	22312.3	6401.23	10983	4536.29	1512.2	755.342	2684.44	10897.5	7587.04	10525.5	6709.31	1241.05	0	665.062	0
4.30_748.4759m/z+	748.476	4.3033	0.000121612	2.4871	col0_HL_7h	srg3_HL_7h	12	51868.3	62574.5	48757.1	59666.7	44360.3	58931.7	45081.9	62406.8	42173.6	63553.1	71636.4	75520.7	41670.5	55321.2	50668.6	68627	41436.1	48860.2	49476.1	60699.9	54437.4	46629.6	56646.3	66507.4	59233.9	57050.3	79100.9	73933.9	33271.6	18626.9	38733.7	17654.2
6.16_805.5581m/z+	805.558	6.16045	0.000122691	1.50525	col0_co_2h	srg3_HL_7h	6	7.93413e+06	6.86094e+06	7.33739e+06	7.06701e+06	6.47993e+06	7.10643e+06	5.82436e+06	5.27874e+06	6.28629e+06	6.39447e+06	8.40882e+06	6.49278e+06	5.72373e+06	6.2929e+06	5.46586e+06	5.56197e+06	6.58382e+06	6.16228e+06	7.23811e+06	6.57627e+06	5.56208e+06	5.28095e+06	6.07711e+06	5.66114e+06	5.86453e+06	5.41415e+06	7.0585e+06	5.50816e+06	5.14282e+06	4.60399e+06	5.31521e+06	4.33641e+06
7.94_976.6707m/z+	976.671	7.94098	0.000123448	3.75451	col0_co_2h	srg3_HL_2h	17	44265.6	29284.8	30543.9	23895.6	18750.1	8807.74	21221.2	15112.2	14860.7	18294.1	18680.5	22781.9	11404.3	7951.57	8667.63	6066.09	21570.6	33535.5	30906	22510.5	20027.7	6370.22	19902.5	13761.3	31158	21066.9	32558.9	13814.7	10134.1	15227.6	12197.9	6218.77
5.97_784.5489m/z+	784.549	5.96503	0.000125294	10.6617	col0_co_2h	srg3_HL_2h	14	134915	235431	172666	190887	57991.3	76538.8	29374.9	57661.2	161086	174167	30514.6	146095	37248.6	8008.04	21357.8	2220.47	189003	143879	128006	143943	26586.9	37559.7	34873.5	32292.1	199151	130928	57363	79363.3	24425.6	199387	60419.1	209393
2.64_864.6263m/z+	864.626	2.64153	0.000129234	5.87176	col0_co_7h	srg3_HL_7h	19	12960.5	9336.1	14794.2	22401	9433.36	6047.1	10850.3	10292.6	15784.7	13128.3	9245.62	10467.7	9898.46	14507.7	10856.4	4775.17	25320.4	15933.1	20676.5	19109.5	5654.69	16099.7	12647.7	8427.16	5288.13	13442.3	17660.3	14210.1	5473.1	2490.19	4263.41	1574.87
1.69_948.5541m/z+	948.554	1.6887	0.000134276	Infinity	srg3_HL_7h	col0_co_2h	84	0	0	0	0	0	2072.93	5000.16	2782.65	0	0	0	0	0	535.03	17297.9	0	0	0	0	0	488.607	0	4528.59	0	0	0	0	0	647.98	173589	52277.2	193418
8.27_971.6652m/z+	971.665	8.26608	0.000134481	2.89345	col0_co_2h	srg3_HL_7h	18	93910	77140.5	127061	76985.1	73186.1	99118.6	94833.3	54233.6	62364.8	73949.2	142772	62284	68480.9	101330	76450.1	77360.9	72336.4	84218.3	112055	68751.4	48395.8	74549.8	79818.7	62977.3	50484.4	49367.9	81042.3	63260.1	25202.7	38349.6	38972	27112
6.90_937.5782m/z+	937.578	6.90167	0.000138778	5.38487	col0_co_2h	srg3_co_7h	38	79536.4	35974.2	54396.1	35187.2	4772.15	16961.2	16703.5	7775.43	41215.6	41138.1	56557.9	19850.3	9717.9	21229.9	18336.8	9949.02	50982.5	27324.8	51705.3	17721.4	15834.9	4908.8	11228.1	6115.27	25499.4	13732.2	40080	19726.8	23542.3	16555	8719.5	7620.9
2.99_556.2855n+	557.293	2.98738	0.000139049	1.53038	srg3_co_7h	col0_HL_7h	8	132993	110569	129938	131218	190880	145165	141209	134349	117363	118376	137573	103956	189563	141400	158765	147269	114094	100182	131442	126153	148100	176294	167856	149053	109670	94797.7	122491	92089	115049	140456	145426	133375
6.35_903.5147m/z+	903.515	6.35498	0.0001398	4.6222	col0_co_7h	srg3_HL_2h	21	8559.46	20005	8879.81	4793.63	3989.39	11668.6	4221.34	5901.76	6445.6	10486.7	7332.42	9320.06	1647.24	4045.52	4274.35	3129.66	17668.8	17570.9	11133.4	14162.9	7367.83	8922.09	5420.68	5526.53	10925.7	9589.97	4503.95	5979.23	4479.14	1789.23	4310.51	2974.73
8.95_941.6523m/z+	941.652	8.95327	0.000141186	17.9591	srg3_HL_2h	col0_co_2h	36	2740.29	4531.13	7823.66	6477.3	27554.3	48861.7	71030.6	55117.8	4355.97	8360.22	17477.6	60350.4	43323.7	139706	72044	132346	1603.25	11571.9	3676.72	23775.9	60298.4	62246.4	59417.7	132309	6073.63	16820	33132.3	39329.6	72832.6	6834.64	17652.3	17235.8
8.38_1052.7726m/z+	1052.77	8.37957	0.000145441	8.41547	srg3_HL_7h	col0_co_7h	21	21105.6	8717.34	29746.6	29085.3	48365.2	141932	54273.2	68266.7	41036.9	20101.1	44411.4	9423	101114	76731.2	36069.2	84384.2	30777.5	12341.6	16090.5	22620.9	86798.7	94882.3	22162.8	72270.6	33955.3	38500.7	22477.4	32084.1	379170	122973	81708.2	104790
5.59_412.3783m/z+	412.378	5.58675	0.000146068	4.88983	srg3_HL_2h	col0_co_7h	22	4855.73	4026.8	3185.9	5392.97	10612.2	11026.7	5146.37	14404.7	8082.69	4241.26	2620.11	2891.91	16451.9	11173.1	12912.4	6987.36	1837.37	932.578	2999.23	3949.91	12146.6	11408.3	7445.21	7348.56	3370.69	7353.48	5936.53	7058.44	3630.6	5923.43	10071.6	8373.91
6.69_597.4850m/z+	597.485	6.6855	0.00014757	2.90456	col0_co_7h	srg3_HL_7h	10	21267.2	30279.5	29465	20650	26748.2	18000.2	16719.4	17661.5	28635.7	31367.9	27696.3	23315.7	14617.2	20062.3	10147.7	8960.6	35874.3	31107.5	26410.8	25830.6	20805.2	19972.7	16360.8	20138.5	24175.8	26089.2	13665.6	26063.6	3794.7	11922.9	14904	10425.3
9.20_722.6885m/z+	722.688	9.19732	0.000150866	1.73924	srg3_HL_7h	col0_HL_2h	4	22907.8	49612.4	40830.5	40033	38067.2	49950.4	47168.6	47074.7	32166.4	39755.1	31951.9	34151.3	37352.1	37019.6	35963.2	39302.6	52427.1	66704.5	50025.5	47615.2	52630.5	61298	50953.6	50293.2	39959.9	42672.7	27530	36699.7	66425.5	64577.2	51694.5	57360.9
5.84_755.4705m/z+	755.471	5.84073	0.000151625	4.74236	col0_co_7h	srg3_HL_7h	10	4482.8	13016.5	8924.28	13794	6145.72	6848.35	2395.22	4571.1	3794.82	5099.14	14133	12532.7	5206.11	3903.65	3567.6	5366.88	7253.04	12086.8	10481.4	14254.9	6713.39	5407.02	7641.57	10268.6	10403.1	8367.64	10677.5	9871.46	3254.73	2912.33	2025.57	1101.51
6.42_1043.6085m/z+	1043.61	6.41983	0.000151807	11.4365	col0_co_2h	srg3_HL_7h	20	296843	125948	172973	83924.8	85089	28500.4	54224.9	31835.1	146223	160258	226143	48882.2	45070.2	31757.6	51982	49059.5	164876	142781	155301	45123.5	35120.5	17711.9	67066.8	38757.1	73962.2	60870.3	101388	15887.1	2753.83	22480	25180.3	9017.32
1.13_314.2314m/z+	314.231	1.13123	0.000152147	2.59824	srg3_co_7h	col0_HL_7h	12	5825.4	4776.65	5216.04	4388.17	9798.07	8695.49	8980.34	6530.2	3456.06	3846.42	5441.5	3571.79	9271.41	7521.28	6014.42	6566.73	2655.5	3727.57	5631.78	3570.7	9390.56	6832.23	8845.03	9392.84	1424.33	5687.88	3035.58	3115.3	6717.54	5563.21	2737.38	5385.69
9.34_920.7705m/z+	920.771	9.34322	0.000154601	9.28686	col0_HL_7h	col0_co_2h	12	7575.32	4292.71	15172.7	8425.62	9679.68	11465.7	21524.1	8634.16	21534.8	14297.2	6625.27	15011.2	5463.38	17709.6	17142.3	7812.7	15810.5	23074.6	6872.07	1215.56	14113.6	9593.1	9640.54	11494	122923	127569	14684.3	64195.8	78547.4	73591.7	64863.1	87085.7
8.86_900.7501m/z+	900.75	8.8614	0.000155277	1.33338	col0_co_2h	srg3_HL_7h	5	430584	395990	474325	441333	378628	366243	384101	334831	371603	470263	468876	392247	373344	388934	350038	326117	401055	368568	435551	360928	337932	382062	359660	377980	351202	327772	363298	328624	316658	343160	339534	307280
2.61_392.3129n+	393.32	2.60912	0.000155852	1.79217	col0_co_7h	srg3_HL_7h	6	149595	112030	102329	137470	108353	56830	96712.3	83357.8	126894	119740	131961	114438	109493	87928.2	103074	84132	180533	136314	141786	122014	84140.1	115855	114772	83451	112310	123162	138861	137387	80292.1	72965.6	92126.4	78607
6.11_333.2428m/z+	333.243	6.1064	0.00015957	1.41864	col0_co_2h	srg3_HL_7h	2	51946.1	50333.2	53131.9	52995.9	46297.6	50442.5	39489.5	43986	44908.7	47789.2	64505.7	49148.8	37859.2	45903	37527.5	43314.1	47430.5	47782.8	50449.7	47518.5	40739.9	36700.9	42955.7	43418.3	42477.8	36685.6	49166	40257.3	37259.1	34629.2	37120	37897.4
7.15_903.5634m/z+	903.563	7.14572	0.000163691	5.13947	col0_HL_2h	srg3_HL_7h	14	226850	132805	79702.1	83391.9	58547.8	66159.1	16045	54572.8	215670	144369	95647.2	78817	80353.1	44305.3	31555.9	36828.4	258807	125396	72249.2	51231.5	80672.3	32580.7	27718.4	23988.5	136662	131690	118903	86052.9	30039	23721.1	22212.6	28027
1.12_498.2102m/z+	498.21	1.11502	0.000166371	7.2823	srg3_HL_7h	col0_co_2h	13	2573.44	3365.93	3323.51	2873.53	3857.01	4045.85	8736.06	36774.5	2658.45	5265.35	2982.88	1848.93	8368.66	15363.7	4714.96	5313.64	6713.44	6141.3	1369.95	8013.58	25326.1	16476	24434	16531.9	2736.09	9820.74	2906.01	5061.59	11893.4	24179.8	25878	26429.8
7.74_662.4465n+	663.454	7.73563	0.000170698	1.70336	srg3_HL_2h	col0_HL_7h	13	2.04331e+07	1.56306e+07	2.06939e+07	1.49585e+07	2.36687e+07	2.18153e+07	2.74435e+07	2.05205e+07	1.54198e+07	1.42599e+07	2.24913e+07	1.33223e+07	2.14767e+07	2.4391e+07	3.01727e+07	2.14677e+07	1.30121e+07	1.3252e+07	1.76458e+07	1.36309e+07	1.8486e+07	2.10244e+07	2.4938e+07	1.9005e+07	1.24754e+07	1.43285e+07	1.79229e+07	1.25179e+07	2.04087e+07	1.91892e+07	2.54589e+07	1.95023e+07
7.28_796.5922m/z+	796.592	7.27542	0.000171053	1.49568	col0_co_7h	srg3_co_2h	4	857453	808825	769135	913479	869934	795556	645881	717147	1.08751e+06	996583	1.05873e+06	1.05342e+06	888107	891563	780390	921963	1.18965e+06	1.14208e+06	1.03591e+06	1.16205e+06	1.01513e+06	956385	779723	983323	1.1555e+06	1.19576e+06	842197	1.08228e+06	1.24647e+06	957307	895254	1.0297e+06
6.23_953.6096n+	954.617	6.2253	0.000173435	1.32051	col0_co_2h	srg3_HL_7h	2	1.09483e+07	1.07996e+07	1.04477e+07	1.04227e+07	9.33986e+06	1.015e+07	8.52203e+06	8.53859e+06	9.28516e+06	9.74841e+06	1.26274e+07	9.44265e+06	8.50911e+06	9.34108e+06	8.23576e+06	9.4296e+06	1.01188e+07	9.54834e+06	1.05198e+07	1.01769e+07	8.85395e+06	8.31382e+06	8.89094e+06	8.59524e+06	9.25731e+06	8.87145e+06	1.03093e+07	9.2617e+06	8.29375e+06	8.23741e+06	8.18808e+06	7.55487e+06
7.68_812.6162m/z+	812.616	7.67618	0.000173816	1.67459	col0_co_7h	srg3_HL_2h	10	528298	628058	528929	498123	529422	416857	397963	397577	611728	479799	476688	488767	436046	398582	385782	334228	703777	693609	567750	638243	532078	494368	394900	525037	626483	559020	374346	503725	385284	351617	447857	388403
10.11_930.8483m/z+	930.848	10.1069	0.000176176	12.8013	col0_HL_7h	col0_co_2h	30	2297.81	1177.19	1432.7	6152.03	3471.75	5066.34	3611.27	2379.55	8852.78	10311.8	5212.06	11585	11123.9	1671.63	13465.3	4562.07	4040.83	16354.1	6047	5965.14	4555.63	4697.85	9410.3	1847.13	40396	70851.5	6071.23	24259.8	60333.2	18607.6	18021.3	36373.1
2.83_499.3423m/z+	499.342	2.82527	0.000184007	Infinity	srg3_HL_7h	col0_HL_2h	53	61.8413	204.345	0	0	0	898.559	960.78	1984.94	0	0	0	0	1994.64	349.287	7490.78	68.2321	184.491	111.572	0	0	1252.82	758.792	953.32	242.377	0	0	178.39	0	623.765	19986	4068.33	33211.3
9.34_961.8155m/z+	961.815	9.33782	0.00018442	8.6871	srg3_HL_7h	col0_co_7h	23	4755.2	5590.83	14350.3	7716.31	21820.2	20053.4	19219.7	12168.8	17783.8	11838	9656.86	1185.75	75439.2	20435.4	43175.4	17623.2	2805.44	5870.05	5614.32	5181.85	36459.8	31597.7	31910.8	17873.4	27956.3	41115.7	8723.01	19427.4	39930	27686.8	29413.8	72121.6
8.19_738.6711m/z+	738.671	8.19043	0.000184893	2.41399	col0_co_7h	srg3_HL_2h	12	5939.06	10409.8	14312.2	13178.1	11154.6	7981.35	9362.72	9785.11	11342	8533.29	9197.47	9489.16	9797.36	8997.4	6302.25	10336.7	21493.8	26095.5	18660.9	19286.3	19635.8	17333.7	11248.7	18128.8	19521.3	17143.6	9917.56	19094.4	28112.6	20332.9	10622.4	23446.8
2.37_762.5570m/z+	762.557	2.37048	0.000190067	2.33716	col0_co_7h	srg3_HL_7h	14	170296	128173	140905	172674	107683	81001.8	119957	92475.6	162165	118096	116515	125365	93401.2	136957	85020	64098	213309	165207	152491	144544	87323.1	137576	98532	61971.2	102589	136456	193024	128154	75443.9	54206.2	77778.7	81619.7
2.10_616.4624m/z+	616.462	2.10028	0.000201923	1.91209	col0_co_7h	srg3_HL_7h	8	220791	149650	173233	210190	157830	87122.5	130451	133833	187315	191919	160091	190000	136780	142254	115613	92950.8	254707	193498	199560	167312	114811	171555	146706	108409	132669	162953	218467	163201	87417.9	110074	112858	115926
6.59_956.6313m/z+	956.631	6.59363	0.000202595	1.40428	srg3_HL_7h	srg3_co_2h	5	719806	708033	652344	732663	632769	632952	483180	609367	695350	758998	787058	731865	609921	636110	515222	692733	786825	733054	706074	793785	673993	689025	569791	707653	822874	877044	677557	900459	901570	767034	742809	900253
2.29_938.6631m/z+	938.663	2.29482	0.000213782	3.93333	col0_co_7h	srg3_HL_7h	14	25251.9	28311.9	32667	34556.5	12119.2	5955.19	13835.2	9625.09	31525.3	28681	11719.7	15403	19609.9	22422.4	10179.4	5633.94	42203.6	30046.4	26961.4	28688.5	9342.37	18989.9	10710.7	7063.55	13492	15737.5	36933.1	26284.8	5203.05	6186.4	11749.4	9378.11
8.03_262.2303n+	263.237	8.0283	0.000222993	1.42967	col0_co_7h	srg3_co_2h	4	26371.3	29866	26769.6	22329.8	23926.2	15672.9	22507.2	21624.6	25445.8	27472.2	29528.9	33855.4	25854.2	22980.1	24004.7	23280.1	28732.5	30015.2	29297.4	31662.3	22165.3	22053.3	20460	24546	29109	30709.7	26243.2	28365.4	23580.4	26857	26618.4	28124.1
6.11_492.3455n+	475.342	6.1064	0.000225046	1.58856	col0_co_2h	srg3_HL_7h	4	51486.5	60284.2	62263.8	50718.3	51350	53918.3	43808.2	38248.7	54933.5	52370.1	58546.8	45359.2	39496.3	55391	47323	37318.9	57600	54164	51601.3	51732.7	42456	43307.4	46256	42298.7	49088.2	40596.4	52713	44215.9	36909.7	39099.3	34469.9	31002.9
9.81_899.7945n+	900.802	9.81425	0.000227825	4.24635	col0_HL_7h	srg3_co_2h	13	147241	309532	417798	275453	246530	191483	298219	125997	668393	353382	312792	448941	380525	306335	407593	135240	427487	564310	431756	396664	350811	363436	458247	370236	1.28388e+06	1.38891e+06	293427	695101	1.17006e+06	807242	830551	835918
9.85_271.2426m/z+	271.243	9.85207	0.000234171	2.76102	srg3_HL_7h	col0_co_2h	12	4099.43	3157.02	2799.46	4400.21	2069.28	5728.23	1683.02	5887.05	6084.89	3901.16	3840.09	5401.26	6150.64	4779.17	4209.99	7292.48	3377.27	3647.73	3742.02	6748.45	4904.58	4956.62	3247.7	7532.8	10596.2	9161.83	7846.74	11840.8	11426.1	8821.88	9240.01	10425.6
1.16_302.1962m/z+	302.196	1.15825	0.000247548	3.48695	srg3_HL_2h	col0_co_7h	17	3179.24	2215.97	4615.14	3749.2	3826.15	3355.81	4946.53	4450.3	2313.85	2251.18	2743.37	3535.36	7899.39	6085.36	4593.06	4670.06	2004.76	1556.84	2081.15	1024.36	3281.27	5799.78	6103.96	2551.8	2835.06	1205.99	1959.89	1132.85	2992.52	3594.28	1143.93	3265.33
7.50_737.5964m/z+	737.596	7.49785	0.000254143	2.47926	srg3_HL_2h	col0_HL_7h	14	40399.6	24561.4	31043.9	26752.9	63594.2	37415.5	68875.5	27286.6	31553.7	26530.3	38957.2	23102.7	72800.6	51466.3	76057.8	35668.2	20572.5	26271.2	34562	15345.7	53580.5	45462.4	46776.2	37882.2	25157.2	20920.8	21222.5	27886.3	22029.5	23705.2	30087.7	25608.4
8.99_893.5438m/z+	893.544	8.99197	0.000255499	3.70582	col0_HL_7h	col0_co_2h	8	9850.4	9301.9	14588.1	10023.1	17583.9	22347.2	12427.7	13921.5	7466.41	23088.5	4607.34	8787.76	26345.1	17270.4	6296.77	16744.6	4407.75	15382.2	14245.4	17032.3	16227.4	12869.5	15004.4	26540.8	38586	44184.3	37341.1	42068.3	29045.6	37365.4	37979.4	35107.4
9.71_219.2111m/z+	219.211	9.71157	0.000256746	13.5192	col0_HL_7h	col0_co_2h	20	419.497	12.0913	331.521	912.295	233.513	618.157	372.209	819.298	1789.69	860.428	299.798	1324.66	2136.77	723.814	1001.04	1060.14	1126.32	676.09	448.963	753.147	1373.96	1436.17	164.675	691.818	6732.93	7557.65	2364.41	5995.2	6529.15	4640.28	4627.61	4298.25
7.96_654.6016m/z+	654.602	7.9626	0.000259877	1.38388	col0_co_2h	srg3_HL_7h	6	99710.6	111592	108121	97713.4	94743.7	91281	92067.9	74420.5	101354	109106	112618	91213.8	82362.7	85763.5	90755.9	77346.9	95916.6	90535.1	94745.9	74417.3	80344.1	85526.2	86532.6	73234.1	87712.3	85234.5	70047.7	75937.8	83384	68458.7	79898.1	69686.1
8.66_724.6863m/z+	724.686	8.65605	0.00027829	2.19275	srg3_HL_7h	col0_HL_7h	9	33796.8	58410.6	42053.4	33774.6	48589.1	42566.7	55175.2	61478.8	26134.2	34520	28712.5	22321	32295	33872.1	28870.1	36207.1	40607.8	45425.1	40177.3	54395.1	46231	53047.7	38066.9	46145.9	35717.3	33482.6	16131.8	18790.6	69471.7	75141.2	39614.7	44086.9
4.76_406.2527m/z+	406.253	4.7581	0.000281839	1.76697	col0_co_2h	srg3_HL_7h	10	2.54158e+06	2.00537e+06	2.20971e+06	2.48411e+06	2.13645e+06	2.17845e+06	2.08989e+06	1.73416e+06	1.36593e+06	1.68655e+06	1.42529e+06	1.91546e+06	1.62905e+06	1.87285e+06	1.38521e+06	866026	2.05158e+06	2.11588e+06	2.6004e+06	2.2895e+06	1.44403e+06	2.00384e+06	2.07864e+06	1.8511e+06	1.47767e+06	1.68276e+06	1.95493e+06	1.57527e+06	1.39235e+06	1.17594e+06	1.51458e+06	1.14683e+06
8.80_723.6023m/z+	723.602	8.79655	0.000282545	4.34658	col0_co_2h	srg3_HL_7h	12	276722	188815	286290	133809	209984	134042	277065	156914	131687	177047	449828	97542.1	139646	163221	124516	155929	127538	173789	271120	158380	115692	111823	215136	141180	66483.2	111235	138395	49343.5	73612.1	33583.9	64197.8	32360.8
6.08_142.1483m/z+	142.148	6.07938	0.000308412	1.48379	col0_co_2h	srg3_HL_7h	2	12191.6	10605.9	12350.8	10517.9	11707.2	11503.5	11728.3	9444.05	9856.96	11710.5	14239.9	9847.44	10114.2	10163.6	9882.77	10318.1	11821.4	9595.64	10734	9401.37	10673	9448.29	9828.7	6946.37	8837.03	6759.42	8239.75	7415.94	9227.36	7950.39	6469.05	7129.89
3.87_772.4763m/z+	772.476	3.87012	0.000311881	2.95962	col0_HL_7h	srg3_HL_7h	16	31065.4	29875.3	22038.2	31843.9	24308.8	36146.7	23094.5	25354.8	22148.5	35360.8	31954	28216	14099.5	37264.9	20601.3	45967.4	23471.4	18983.5	21714.5	31560.6	33673.9	27182.1	25019.8	44128.1	30315.7	28374.1	43629.8	28882.8	8707.91	10860.8	16678.4	8083.73
7.74_607.3871m/z+	607.387	7.74103	0.000316055	2.35488	srg3_HL_2h	col0_co_7h	16	70583.7	47250.2	81160.3	43926	94014.9	90338.8	120998	85572.5	52670.3	46819.7	90170.2	35621.6	87127.1	100854	140911	87452.2	30762.1	36824.7	69052.8	40160.9	73921.4	76460.6	105258	66691.3	36351.2	52411.1	69749.6	35126.7	84718.1	76208	112969	80740.7
8.30_313.2741m/z+	313.274	8.30392	0.000316683	1.59843	col0_co_7h	srg3_HL_7h	8	81479.7	110574	80059.4	83228.9	84978.8	72528.2	72347.8	70184	104598	79699.3	77080.7	90813.3	78249.9	71040.7	65312.6	54711.4	94643	100450	82957.1	89949.7	67169.4	85650.7	52801.5	78541.2	66512.7	74274.7	53754.6	57048.5	51220.7	63155.3	61188.3	54662.2
7.44_637.4802m/z+	637.48	7.44295	0.000317351	2.77913	srg3_HL_7h	col0_co_7h	9	14011.6	9286.95	15602.6	16617.6	14110.1	16333	12569.2	8783.98	21638.7	14914	20660.7	18527.9	21180.3	26518.6	21459.1	9968.81	8806.96	6063.25	19460	8258.75	22871.1	8005.39	11205.2	16126	31070.2	30698.5	25153.4	28919.2	31892.2	31851.1	28646.6	25970.4
1.04_202.1248m/z+	202.125	1.03937	0.000321438	5.85812	srg3_HL_7h	col0_HL_7h	21	3222.12	3927.07	3451.95	1324.17	4822.49	4187.65	7697.84	2031.17	1957.94	1651.61	3193	1233.14	2222.67	3038.15	4779.53	2361.4	3333.43	1965.5	1415.04	1801.17	4147.81	3167.83	2501.74	3296.06	2291.89	1328.95	1957.98	1417.07	20473.8	8433.45	7403.13	4672.37
9.98_980.8646m/z+	980.865	9.97637	0.000322709	114.547	col0_HL_7h	srg3_co_2h	45	0	0	2247.53	0	0	0	0	1018.56	887.663	756.709	1083.22	3485.14	1079.25	1339.06	798.863	4060.55	1815.86	1830.1	3059.47	961.156	0	2134.77	0	4705.03	34452.3	47949.5	2306.18	31964.2	11709.8	22557.9	8527.76	43345.5
4.30_657.3925m/z+	657.393	4.2979	0.000330146	1.52494	srg3_co_2h	col0_co_7h	6	145094	126898	133318	134189	177791	180817	202450	159450	128676	147345	158654	145880	169167	207905	154128	162176	97242.1	101086	134998	139158	138727	210911	188039	157702	112390	110719	151233	132837	136290	133881	139387	111130
1.09_197.1063n+	220.083	1.088	0.000350853	5.89276	srg3_HL_7h	col0_HL_7h	32	3168.72	6117.54	4962.28	7248.77	10642.9	21979.9	27790.7	14584.2	4217.8	2566.28	14105.8	1479.98	5510.18	12034	5885.68	20397.4	4346.08	5256.35	6286.75	1855.23	30443.5	11615.5	6025.59	23221.3	7695.45	2497.12	2593.49	3882.72	40286.6	22923.3	21137.7	13877.5
6.47_417.3149m/z+	417.315	6.47388	0.000361286	4.38393	col0_co_7h	srg3_HL_7h	9	10102.5	11099.6	5030.98	4662.99	4980.61	3124.43	1026.13	3959.39	5958.3	6495.9	4599.74	6832.24	1488.79	3808.87	1586.96	2321.11	12340.6	10376	9287.28	7284.68	4914.1	1418.84	1791.72	5649.58	5227.19	6397.45	5672.14	5493.5	2867.21	2721.55	762.018	2611.17
7.54_569.4333m/z+	569.433	7.53568	0.000371751	2.4491	col0_co_2h	srg3_HL_7h	10	7550.38	15901.2	11410.3	9140.63	8471.62	10160.5	8131.63	10292.9	8938.58	8233.52	8277.61	4981.29	7022.66	7878.7	8824.7	8531.61	11011.6	7568.09	11724.2	6686	7520.8	5721.1	9424.73	7367.41	5693.29	3899.03	6852.6	5183.71	3059.53	6151.88	4888.64	3866.72
1.05_123.1168m/z+	123.117	1.05018	0.000375542	1.87243	srg3_HL_7h	col0_co_7h	8	3847.5	3124.88	3833.74	3268.51	6245.1	5990.33	5226.43	3872.54	3723.59	3464.88	3986.64	3292.5	5672.61	5101.99	3051.18	5993.35	4622.3	3303.81	3605.03	2421.84	6079.77	5761.83	4956.79	6264.02	4538.66	4075.08	3583.29	3298.92	7156.39	8435	5547.03	4987.53
9.51_741.6537m/z+	741.654	9.51162	0.000379083	1.75476	col0_co_2h	srg3_HL_7h	4	166764	115797	142066	148195	103808	112068	136844	109899	125914	146814	159870	111639	112642	122955	121824	117995	102967	118888	152928	122763	105725	93366.6	123221	110361	83151.3	85710.3	132653	83513.2	76946.5	80710.6	100178	68603.4
6.30_652.4333n+	670.468	6.29555	0.000384235	2.22555	srg3_HL_2h	col0_co_2h	5	51888.9	50072.8	41413.3	46044.2	84706.2	80144.4	84440.9	75684.4	36991.6	32872.5	99136.6	39707.4	107858	91804.5	118040	103858	24313.2	46542.1	64120.2	66898	81103.7	102613	105910	72862	37954.8	33225.8	70883.9	55242.4	77501.3	84285.7	84283.9	92133.8
2.73_732.5463m/z+	732.546	2.728	0.000384284	2.74806	col0_co_7h	srg3_HL_7h	16	63948	48141.5	50115.9	65693.1	41218.7	23356	28962.8	33996.5	67771.1	62832.6	45966.2	57035.6	39255.8	58503.3	29747.7	20374.2	95298.4	67588.7	57317.2	58957.8	24502.1	62796.7	50063.3	28634.2	40092.6	60642.2	76560.1	63379.1	21147.1	23615.3	36640.7	20181.8
6.63_838.6061m/z+	838.606	6.62607	0.000385526	1.70648	col0_co_2h	srg3_HL_7h	8	1.95756e+06	1.66017e+06	2.02227e+06	1.65566e+06	1.63758e+06	1.55478e+06	1.5375e+06	1.19007e+06	1.58284e+06	1.48069e+06	2.22312e+06	1.4964e+06	1.3976e+06	1.46357e+06	1.48895e+06	1.20222e+06	1.62347e+06	1.45537e+06	1.90151e+06	1.47102e+06	1.35216e+06	1.26084e+06	1.47329e+06	1.23865e+06	1.57098e+06	1.4687e+06	1.70218e+06	1.43119e+06	916491	975076	1.43379e+06	949922
9.90_991.8370n+	992.844	9.8953	0.000390795	1.99216	col0_co_2h	srg3_HL_7h	6	558610	420013	506038	449039	389696	425626	461400	336312	379588	504005	435581	318550	394205	377238	340992	389963	351833	316731	411111	259605	417570	337962	388893	277083	293762	231296	435604	263691	226687	256674	276021	211271
5.86_597.4146m/z+	597.415	5.86235	0.000399421	2.16224	col0_co_7h	srg3_HL_7h	13	20322.9	19801.8	13791.7	15630.7	16959.3	14449.1	9555.22	15376.3	13343.7	17537.4	13904	16346.6	7874.88	14536.4	11657.5	8978.3	13274.8	16847.3	18928.2	21476	13668.4	10001.1	13236	11909.9	11656.7	12067.1	8371.58	13197.4	10135.8	5379.32	10190.7	6911.44
8.63_397.3820m/z+	397.382	8.63443	0.00040133	3.75794	col0_co_2h	col0_co_7h	21	9137.31	13290.1	18803	8074.79	12213.6	15084.2	7745.6	6262.16	9553.57	16120.3	9358.5	9477.25	11692.4	15205.3	9509.01	9000.92	4564.56	2866.96	1433.45	4255.31	4243.62	8190.26	7509.86	7135.9	4673.58	6545.82	6846.31	8050.87	4714.65	9208.12	2995.34	8664.98
3.44_589.3275m/z+	589.328	3.43693	0.000406744	1.49021	srg3_HL_2h	col0_co_7h	5	493106	414106	453467	449341	508961	459256	533845	494587	376535	410672	573460	413134	601965	565789	565960	526306	332195	358686	439772	385926	478692	514995	558106	493539	391084	356442	475579	377092	425928	331576	479432	365917
5.35_784.5562m/z+	784.556	5.3535	0.000425455	3.82701	col0_HL_7h	srg3_HL_7h	22	17126.2	10180.2	6323.93	16626.8	4613.66	9595.67	8298.24	7749.61	19710.7	13001.7	12540.9	14953.3	9215.55	13156.3	4066.31	6765.02	13505.8	19820.8	8727.84	11150.6	8574.21	9076.7	7023.11	12189.6	19653.6	16523.1	10458.8	22585.8	6156.26	3798.1	5678.22	2454.96
6.60_780.7208m/z+	780.721	6.59903	0.000437969	2.75459	col0_HL_7h	srg3_HL_7h	14	81599	103000	79295.3	58981.1	73180.3	64129.6	43830.4	42530.4	83564.5	67702.7	80250.6	55410.1	66014.1	68035.3	45801.9	32902.4	92436.1	88451.1	80471.2	65826.8	78163.9	41996.2	53934.2	43818.4	94886.7	103670	61186.9	72871.7	13237.3	38432.4	44576.9	24503.1
7.23_582.4712m/z+	582.471	7.22678	0.000448723	2.9182	srg3_HL_2h	col0_co_7h	12	24019.2	10777.7	23893.1	12543.9	36352.7	24724.5	40245	24757	12415.2	10455.3	17738.9	12507.1	40894.7	28060	40476.4	20883.2	12204.2	2648.91	19078.2	10724.4	25708.3	33531.2	29055.3	23206	10789.8	12630.9	14127	11619.4	22091.9	22591	18535.1	32090.4
8.11_856.6869m/z+	856.687	8.10937	0.000450177	1.80941	col0_HL_7h	srg3_co_7h	7	80965.3	95150.5	86455.9	84147.2	69897.7	60734.7	71814.9	41098.3	75760.2	72882.7	97717.6	71005.5	65327.2	51680.2	66092	45771	76576.1	75353.6	50157.7	63013.5	65932.7	52746.2	56168.4	53969.8	129060	103246	107896	73822.4	70180.5	90619.5	71196.2	67978
8.77_903.7197m/z+	903.72	8.76953	0.000459062	147.719	srg3_HL_7h	srg3_co_7h	67	1060.97	2591.76	4339.28	228.753	0	510.603	563.87	0	501.47	6131.28	896.57	306.006	360.593	0	737.551	0	957.048	2344.21	1153.68	296.668	460.634	0	0	488.471	40446.4	59306.7	11293.5	19106	13546.6	85926.6	16330.1	24398
7.12_766.5411m/z+	766.541	7.1241	0.00045971	1.77641	col0_co_7h	srg3_HL_7h	6	99386.7	119639	80382.1	106137	90364.1	83489.9	73798.3	86339.7	107077	105457	96700.7	93687.3	77994.8	87045.5	63531.4	84374.2	116556	115636	102261	114760	90686.6	86272.4	62799.3	83105.7	97060.2	108369	63729	117380	58217.5	55506.5	61123.1	78028.6
2.94_526.3600m/z+	526.36	2.94415	0.000471739	1.86756	srg3_HL_2h	col0_co_7h	10	33583.5	25266.7	22305.7	25867.9	46741.8	31061.9	47457.5	41700.2	24560.8	22276.3	33089.4	25901.2	37713.4	42657.9	51339.7	36462.5	23472.9	20212.5	21344.3	25020.3	38801.6	41933.6	41768.8	31505.9	21229.9	20786.2	35567.5	23425.9	34403.4	21804.7	42262.1	20639.4
3.75_59.0616m/z+	59.0616	3.74583	0.000480339	2.90663	srg3_co_7h	col0_co_7h	13	2309.23	833.088	1639.8	1187.95	2453.99	2126.42	2878.37	2378.58	1378.35	2158.07	1475.11	1326.63	3359.34	2841.52	2632.37	1877.61	982.62	1497.2	971.208	364.847	2535.45	3626.11	2813.29	2116.49	1379.76	1289.94	1494.02	905.476	2709.67	1451.89	1774.38	1127.16
9.38_403.2865n+	807.678	9.38105	0.00048325	2.18226	col0_co_2h	srg3_HL_7h	11	120939	97187	105532	151326	88617.4	109633	111417	111785	120040	102400	53940	101861	114579	85406.9	73802.3	93737.5	89700.7	120571	117231	112418	107336	72895.1	100540	102687	93662.6	63836.3	96930.7	82027	50880.3	46997.9	57555.9	62222.8
6.11_305.2116m/z+	305.212	6.1064	0.000507355	1.58528	col0_co_2h	srg3_HL_7h	4	22709	22633.1	21544.9	20837.9	19540.2	21309.2	18226.4	18204.3	15736.2	21073.1	23468.2	20555.9	15613	20012.5	16844.9	14972.8	16285.3	21646.2	22647.8	22401.5	16689.9	17018.2	19829.1	16173.9	17845.7	18798.3	18363.2	20370.1	13488.3	16381.2	14702	10765.6
1.44_431.2307n+	473.264	1.44467	0.000523673	1.59941	srg3_HL_7h	col0_HL_7h	6	3.98045e+06	3.71728e+06	3.99726e+06	3.51751e+06	4.10313e+06	4.60956e+06	4.69934e+06	3.88853e+06	2.96834e+06	3.25638e+06	4.30861e+06	3.36054e+06	3.62497e+06	3.9177e+06	4.7722e+06	4.18741e+06	2.91277e+06	3.1204e+06	3.54716e+06	3.36621e+06	3.4101e+06	3.5224e+06	4.56147e+06	3.89364e+06	2.76348e+06	2.42933e+06	3.66917e+06	2.6179e+06	3.52818e+06	4.98513e+06	4.80296e+06	5.04475e+06
6.11_764.6967m/z+	764.697	6.1064	0.000548058	1.92248	col0_co_2h	srg3_HL_7h	9	347556	311875	278305	224610	253638	289941	185734	205690	309914	266528	273520	207741	233122	243849	193548	171494	320307	262404	245832	234630	257783	183044	212293	163743	251164	235557	245390	202675	179500	153807	158894	112407
7.14_1023.6614m/z+	1023.66	7.14032	0.000559024	5.1223	srg3_co_2h	col0_HL_7h	32	15796.9	15417.2	39429.1	29184.4	29362.8	61433.5	37361.6	42279.4	14105.2	9161.37	57615.8	26123.1	19690.1	35137.5	56704	45069.9	14073.3	17167.4	36080.6	25593.7	17812.3	23091.7	44343.3	29039.8	8494.55	4257.02	17478.7	3043.3	9771.31	3866.23	12230.4	11093.3
7.09_822.5662m/z+	822.566	7.08627	0.000566491	5.76126	col0_co_2h	srg3_HL_7h	15	30022.8	7589.5	18319.9	13841.6	13678.1	6780.42	10867.5	10655.9	19626.4	13444.5	9967.5	4414.75	7891.64	4977.58	7291.99	7241.94	11900.6	4679.41	12016.7	9644.03	10933.6	10871.1	7727.11	7683.78	8108.18	6169.53	7736.42	5978.05	2755.91	2228.28	5882.62	1244.05
6.33_736.4912m/z+	736.491	6.32797	0.000569038	1.59266	col0_co_2h	srg3_HL_7h	4	1.23424e+06	1.59241e+06	1.53059e+06	1.18663e+06	1.31754e+06	1.15116e+06	1.21234e+06	1.0574e+06	1.28943e+06	1.15301e+06	1.56816e+06	1.04217e+06	1.18055e+06	1.17596e+06	1.17373e+06	964290	1.2939e+06	1.39886e+06	1.36967e+06	1.28645e+06	1.1572e+06	1.16173e+06	1.20906e+06	991780	1.2264e+06	1.30075e+06	1.07714e+06	1.07679e+06	723017	844449	1.07204e+06	841373
6.55_833.5887m/z+	833.589	6.5504	0.000572844	1.41257	col0_co_2h	col0_HL_7h	4	3.46803e+06	2.88791e+06	3.14307e+06	3.08309e+06	2.99419e+06	3.37666e+06	2.56587e+06	2.51661e+06	2.75189e+06	2.85567e+06	3.71052e+06	3.07385e+06	2.77311e+06	3.0166e+06	2.43514e+06	2.90694e+06	2.71075e+06	2.63467e+06	3.01411e+06	2.82245e+06	2.49379e+06	2.43349e+06	2.64427e+06	2.65223e+06	2.05629e+06	2.04049e+06	2.61319e+06	2.19727e+06	2.81256e+06	2.26371e+06	1.95714e+06	2.07945e+06
8.88_750.6355m/z+	750.636	8.88302	0.000572981	3.68408	srg3_HL_7h	col0_co_2h	21	11005.2	10354	15001.7	18415.7	12565.8	16851.9	13419.6	21258.4	12744.1	19135.4	15783.9	20728.4	30478.1	20749.3	22931	17743.1	15845.6	15127.2	11700.9	24086	18711.7	16558.8	22758	27044.5	31673.9	26315.5	15340.6	41865.2	24258.4	51177.4	36804.8	89560.7
5.59_557.4197m/z+	557.42	5.58675	0.000577356	2.03912	col0_co_2h	srg3_HL_7h	7	27475.7	30620.2	31126.5	32574.6	17691.2	26467.7	21030.7	24602.7	31809.6	24108.4	28688.5	31099	26281.5	18750.2	12052	27636.8	29973.8	22110	25796.9	34685.5	23027.9	19211	21682.3	31673.2	27859	23865.4	29834.9	32459.5	16796.9	11706.7	16837.1	14389.4
2.90_512.4151m/z+	512.415	2.89552	0.000582837	1.95634	col0_co_7h	srg3_HL_7h	9	78643.4	49937	53760.5	74777.2	57305.1	41218.2	53651.8	54081	79437	66180.8	66319.8	70908.9	58863.7	59852	54785.2	43873.1	95792	59229.9	68077.2	64341.6	52858.6	71685.7	56120.8	47286.7	49206.9	63010	87042	69646.7	44470	29161.8	41820.2	31476.1
5.39_738.5069m/z+	738.507	5.39132	0.000584078	2.10915	col0_co_7h	srg3_HL_2h	5	65346.8	76815.4	95534.4	76881.6	54120	67050.3	76625.1	49096.7	47542.3	64759.6	63125.2	42146.4	49313.1	48509.1	54226.8	38213.4	73604.2	106425	122799	98463.7	72644.2	45356.2	99598.1	92428	59858.5	53753.7	71766.7	40026.9	48820.5	53223.3	50377.2	47723.8
8.85_425.2909m/z+	425.291	8.85058	0.000593217	1.79787	col0_HL_2h	srg3_HL_7h	5	5594.75	6736.26	4521.96	5640.31	4701.93	5925.23	4859.31	5199.91	4815.13	7371.76	6086.81	4835.52	3939.09	6339.78	3446.91	4746.86	3909.2	3136.84	4540.83	3680.34	3902.63	4626.5	4007.54	4386.32	4400.38	4156.44	6446.9	4755.69	3054.88	3295.49	3390.82	3112.47
6.84_832.5444m/z+	832.544	6.84223	0.000604899	Infinity	col0_co_2h	srg3_co_2h	83	31638.3	15709	7749.4	4126.38	0	0	0	0	1822.41	2544.17	0	0	0	0	0	0	23101.3	18173.9	0	934.976	0	0	0	0	2652.53	0	0	0	406.209	0	0	0
7.57_798.6070m/z+	798.607	7.5735	0.000607042	1.65023	col0_co_7h	srg3_co_2h	8	372360	431738	338254	387863	396694	329851	280876	320058	559917	467234	447107	516367	428215	399434	372785	358608	590403	577979	441419	580840	471013	462021	341798	484643	590875	596178	361260	544217	548654	417973	419286	486119
8.80_665.5491m/z+	665.549	8.79655	0.000607138	4.45161	col0_co_2h	srg3_HL_7h	4	83551.8	69256.3	97804.9	44419.5	67794.6	43447.3	110768	58737.3	43479.1	55729.4	147340	28692.2	47206.4	51367.2	48536.3	50508	39091.8	68631.1	94314	53277	46871	44327.6	69691.4	48952	21679.7	40242.8	41972.7	14876.9	29453.3	9544.64	22075.3	5202.17
1.44_146.0581n+	147.066	1.44467	0.000619752	1.66769	srg3_co_2h	col0_HL_7h	4	16437.1	13031.1	16046.5	12929.2	19491	17782.2	17398.7	15402	11644.9	11935.7	15520.7	12671.7	13210.5	14939.9	16483.1	16086.2	10630.5	10522	14480.3	13332.6	11851.7	13656.3	17969.7	15443.8	9687.84	8550.57	11931.3	11848.8	13492.7	14119.9	12809.5	13257.6
4.59_611.4675m/z+	611.467	4.59057	0.000630487	71.5562	srg3_HL_7h	col0_co_7h	27	1496.98	513.936	345.985	0	9800.52	7479.04	6386.16	19681.4	1224.63	5912.18	3359.72	1299.94	15905.8	4374.35	29820	12224.9	766.564	156.669	923.298	0	11365.2	5998.23	13280.3	7507.8	5396.28	4113.54	5611.47	1548.06	28358.5	42191.1	23033.4	38547.7
9.01_879.5169m/z+	879.517	9.00817	0.000632148	31.2376	col0_HL_7h	srg3_co_2h	25	46264.1	49979.7	22994.6	54386	2291	1757.74	0	2459.68	57228.1	62988.1	9467.58	49802.2	3072.82	4836.87	558.044	3970.81	56112.1	46587.1	18966.5	34752.9	3246.09	7124.75	2202.19	5501.37	47699	37974.6	68730.7	48902.9	5243.3	2463.21	4185.18	2777.79
1.04_114.0376m/z+	114.038	1.04477	0.000634694	10.8934	srg3_HL_7h	col0_HL_7h	41	1279.33	880.108	1668.7	121.138	3273.03	4832.81	7603.05	1989.11	996.513	978.918	804.494	321.221	2306.35	4089.88	1241.71	1675.18	1161.15	2067.23	220.142	428.028	5142.85	4715.17	1145.65	2228.29	1095.59	591.503	331.715	360.284	11385.3	8636.02	4040.25	1854.78
6.57_333.2427m/z+	333.243	6.57202	0.0006427	1.58634	col0_co_2h	srg3_HL_7h	9	22630	28146	23585.5	22692	22547.4	20597.8	16097.2	17780.1	20886.4	26528.3	20803.9	22356.9	18636.1	23001.4	15863	19522.9	23239.6	24669.8	23324.6	20009.7	20516.8	20000.6	17447.3	21749	18674.9	19482.2	16908.3	23031.1	13317.6	16802.8	13866.2	17194.3
7.77_193.1698n+	450.406	7.77345	0.000653017	2.02803	srg3_co_2h	col0_HL_7h	10	9203.97	9131.42	12242	13385.3	15425.1	17971.6	16636.3	14272.9	14206.1	5907.29	14330.7	7059.02	12229.5	14305.6	20907.6	16376	8201.11	6368.81	9805.01	7687.53	14724.4	16093.1	9423.11	13216.8	7766.37	7567.24	10414.8	5960.21	12683.1	14439.4	18274.5	12203.2
2.06_359.2352m/z+	359.235	2.06245	0.000655813	2.05222	srg3_HL_2h	col0_co_7h	5	1556.33	1300.94	1653.61	1067.41	2356.42	2156.69	2467.69	1351.41	1260.97	755.761	1513.75	987.979	2448.33	1965.21	2179.13	2645.25	904.437	1379.38	480.327	1737.28	2131.15	1829.26	2351.61	2608.5	1079.06	1603.42	1207.39	1289.5	1648.51	1816.88	1814.13	1835.34
1.68_598.3738m/z+	598.374	1.6833	0.00065703	6.64882	srg3_HL_2h	col0_co_7h	32	1831.68	3714.79	2104.31	2876.9	3431.28	5307.56	1553.08	6655.87	1517.85	3394.77	2628.01	804.959	15318.7	6001.54	9851.01	7298.81	497.9	1866.74	1436.29	1985.07	11052.5	7915.05	6981.98	3536.87	2607.6	2221.96	5981.35	3146.52	6498.7	1610.7	8069.69	5426.09
1.49_330.2277m/z+	330.228	1.4879	0.000658844	1.62254	srg3_HL_2h	srg3_HL_7h	10	165301	118453	155638	124260	190248	125933	194689	140272	118628	130653	153710	130482	201699	167675	174044	140078	108077	130320	134880	115622	186243	162632	188086	138423	118429	118731	135446	102533	105627	93353.5	131630	90638.8
2.25_336.1759m/z+	336.176	2.24618	0.000677936	1.53202	srg3_co_7h	col0_co_7h	7	10546.7	10365.8	11721.2	10017.8	14665.4	11291.7	12954.7	11293.1	9228.71	10238.2	13543.6	9866.85	16700.6	12330.6	11153.2	12910	8904.14	8746.85	10110.5	7733.21	11861.3	15152.4	13000.1	14364.9	9833.25	8562.08	10889.1	11022.8	10104.9	11344.9	11925	11014.9
1.44_414.2039n+	415.211	1.43927	0.000702086	1.49895	srg3_co_2h	col0_HL_7h	6	5.80715e+06	5.85923e+06	6.41263e+06	5.62293e+06	6.97143e+06	7.31941e+06	7.30207e+06	5.93769e+06	4.74082e+06	5.01461e+06	6.7869e+06	5.22485e+06	6.06104e+06	6.43284e+06	7.06891e+06	7.51677e+06	4.51623e+06	4.91358e+06	5.84194e+06	5.36033e+06	5.58167e+06	6.26095e+06	7.42691e+06	6.81136e+06	4.30918e+06	3.74364e+06	5.96983e+06	4.3439e+06	5.33952e+06	6.6772e+06	6.60675e+06	6.44592e+06
8.30_594.5217n+	612.556	8.30392	0.000705594	1.83635	col0_co_7h	col0_HL_7h	14	445440	687081	472327	424876	526898	402280	389547	420701	629919	456982	397937	515579	451276	374903	382846	256453	561237	627509	447705	577833	434605	499847	313072	429989	338727	387441	215317	264324	231969	344344	330296	301682
6.60_780.9428m/z+	780.943	6.60445	0.000725205	2.29364	col0_co_2h	srg3_HL_7h	8	17420.7	14376.9	14190.5	10918.1	12563.8	9761.13	6322.23	9829.01	14465.4	10562.1	10156	9729.62	8787.8	10681.4	7768.68	7331.75	10938.8	12034.9	13076.4	11419.4	10139.2	9648.07	7597.55	9563.9	14224.3	14444.8	8697.67	12538.9	3176.05	7214.68	7784.9	6634.77
1.44_119.0861m/z+	119.086	1.43927	0.000736308	1.48011	srg3_co_2h	col0_HL_7h	5	799814	785217	856763	762439	927545	968646	959073	786569	642656	669801	904410	707643	807682	850142	926642	981810	610609	659208	782573	714072	746889	831685	980917	892094	577266	503244	794039	585964	710801	870514	868623	826611
8.32_1059.6493m/z+	1059.65	8.32013	0.000751188	5.24973	srg3_co_7h	col0_HL_2h	29	58890.8	38632.6	47127.7	28496.6	185546	84068.1	128177	86145.7	63490	18105.2	20203.6	10367	107567	133022	63078.3	90471.4	33334.3	55222.2	52180.9	31101.4	130544	178536	190190	89570.3	16331	58022.7	36820.4	4202.15	53102.8	20723	70171.4	7736.19
5.35_856.5254m/z+	856.525	5.34808	0.000754229	1.35625	col0_HL_2h	srg3_HL_7h	3	839277	976153	829777	765663	783341	792290	676786	647506	820076	938378	973403	730229	727624	807359	608743	722053	794048	761248	774935	734297	686417	705190	645369	677832	720718	791656	773915	742911	586937	712952	641057	611737
5.77_981.5730m/z+	981.573	5.76508	0.000768272	3.889	col0_co_7h	srg3_HL_2h	16	24485.9	34785.5	9319.81	7154.59	13529.8	13169.9	14016.9	7414.94	21412.4	27018.1	19425.5	20065.7	8690.02	6436.86	9402.47	3923.07	27918	37429.9	28304.6	16998.9	6263.12	7965.26	13514.1	7010.33	10107.5	13584.9	7134.9	6301.83	8636.92	22438.3	16634.7	21960.6
4.38_779.5196n+	821.553	4.37895	0.000774955	110.137	srg3_HL_7h	col0_HL_7h	31	3183.68	10615.5	4223.93	5437.16	50352.7	54202.8	25120	138796	6846.7	9199.55	383.832	6850.9	60569	6160.58	147773	15427.5	3345.35	5894.52	0	1580.68	81015.9	28052.3	129154	27563.5	1429.21	771.168	958.674	804.845	130012	131216	41189.1	134155
2.57_436.3400n+	454.374	2.57128	0.000781479	1.80926	col0_co_7h	srg3_HL_7h	9	182426	117925	138206	166252	124032	79836.2	115965	114451	163896	135181	154817	137195	143411	123794	128593	99376.1	218930	159393	175329	146272	112858	159025	127450	103481	114693	150462	187400	155625	99462.8	86973.4	108576	91844.7
8.02_295.2401n+	313.274	8.0175	0.000801533	1.28493	col0_co_7h	srg3_co_2h	4	638375	686003	659285	623958	563259	527834	543639	571308	649065	642897	654792	715489	600541	568931	544448	554621	650860	713328	686667	783756	544591	630933	525509	648095	718051	688617	588167	644979	504712	646238	625492	642785
7.57_977.6702m/z+	977.67	7.5681	0.000824382	2.34375	srg3_HL_7h	col0_co_7h	13	12844.3	7897.77	12307.3	11522.3	17796.2	20379.9	17280.2	11893.7	7469.06	10891.4	15372.8	13473.8	11783.7	12068.2	10285.8	17959.4	5485.97	7716.16	10818.6	8286.47	12376	14773.8	8920.86	15505.6	13394.2	13556.6	19727	17439	19162.6	21861.5	16020.5	18675.4
1.08_334.2381m/z+	334.238	1.0772	0.000826168	23.7445	srg3_co_7h	col0_HL_7h	54	12075.9	1522	4442.95	5899.62	28992.6	12213.2	22879.8	48073.1	2394.58	1341.28	27899.6	5786.23	7763.29	1713.12	7926.61	20360.8	4290.75	2627.05	4181.2	11737.1	31648.3	6772.09	26675.6	84315.3	1349.2	1170.9	2874.69	897.664	2020.6	2865.58	2618.64	6460.75
9.74_718.6495m/z+	718.649	9.74398	0.000826591	143.208	col0_HL_7h	col0_co_2h	22	0	983.539	732.245	1081.32	2922.83	3412.03	0	429.377	10598	8533.54	2257.88	3687.73	4323.34	6353.46	1464.67	5308.15	1886.49	3883.8	1896.01	13020.5	6455.45	5387.19	1577.63	12777.2	102241	113078	58758.6	126491	118773	74882.8	88490.4	116952
2.06_704.5150m/z+	704.515	2.06245	0.000829652	1.86085	col0_co_7h	srg3_HL_7h	13	183467	133534	163192	169440	127112	90569.1	114850	99044.9	162056	128857	122431	151423	105179	148412	110901	83839.1	224891	161076	157104	157035	100584	142475	111080	79502.7	107095	131935	195868	140911	77909.3	89491.5	120565	88263.3
8.74_759.6390m/z+	759.639	8.7371	0.000831109	Infinity	srg3_HL_7h	col0_co_2h	58	0	0	0	0	0	365.621	0	1412.83	0	0	0	0	335.748	465.572	3320.41	0	925.334	727.555	0	0	0	411.289	235.515	1738.63	388.698	2515.37	0	441.173	19708.1	89061.2	37074	68738.5
2.43_674.5044m/z+	674.504	2.42992	0.00083644	1.76553	col0_co_7h	srg3_HL_7h	7	270004	182528	221422	255531	179579	134609	191944	167217	242231	216061	206794	215059	173707	217102	166151	135704	314779	236914	238581	234142	151169	213792	189472	139956	153937	195087	276410	211837	132940	138180	161311	147800
7.93_938.6784m/z+	938.678	7.93017	0.000840385	1.23985	col0_co_2h	srg3_HL_7h	3	478717	505322	544633	586662	433210	464052	415593	403030	467812	494823	560901	514681	459457	486081	380808	500775	465733	492978	481604	491803	421970	429940	417497	466819	484492	470534	492648	500023	416139	441378	396590	452015
6.57_503.3726m/z+	503.373	6.57202	0.000858951	3.78127	col0_co_2h	srg3_HL_7h	14	5725.12	12380.6	13459.3	12788.6	3297.49	5639.95	6218.76	6477.84	5590.41	7123.2	4525.13	7825.36	3858.08	6274.31	4991.51	2322.41	7670.93	6000.85	10550.5	7469.92	8076.81	6466.8	5982.84	6191.87	6165.27	1918.92	6830.55	2758.77	2259.91	2489.48	2428.18	4552.25
9.37_748.6162n+	766.65	9.37025	0.000861323	1.34108	col0_co_2h	srg3_HL_7h	1	8.74893e+06	9.77594e+06	9.77004e+06	1.16926e+07	8.00217e+06	9.15783e+06	8.36092e+06	8.66024e+06	9.22269e+06	9.37965e+06	8.43181e+06	9.6637e+06	8.85024e+06	7.73346e+06	7.15181e+06	8.94163e+06	9.43254e+06	9.24626e+06	9.4986e+06	9.37923e+06	9.34261e+06	8.19304e+06	8.78477e+06	1.00449e+07	8.77887e+06	7.36316e+06	8.50971e+06	8.42034e+06	7.85859e+06	6.94053e+06	7.08963e+06	7.92864e+06
1.44_828.4093n+	846.443	1.43927	0.000899308	1.95129	srg3_co_2h	col0_HL_7h	11	194144	180217	242974	148148	303563	302754	288639	192228	158428	160560	234361	147047	243413	236214	266517	322308	108484	142923	230403	179455	202387	252627	265978	247542	127517	102405	200994	126246	177130	260545	224465	224394
6.96_814.6074m/z+	814.607	6.95572	0.000909209	1.71336	col0_co_2h	srg3_HL_7h	12	813193	579693	865614	636137	630611	696717	691414	507650	583903	620433	1.0234e+06	613340	582979	658286	680013	520590	435720	433779	642148	431134	408066	405395	561866	395430	435179	411933	635634	410967	411692	409510	509533	358715
8.31_866.6689m/z+	866.669	8.31472	0.000911155	2.07225	col0_co_2h	srg3_HL_7h	8	138034	108080	134290	108762	103599	102241	91013.8	78877.1	102311	94549.1	155605	87218.5	98955.7	73261.5	93208.9	67107.1	102329	75833.1	118516	93672.9	67289.1	67701.1	95510.8	71613.5	90439.3	76829.6	92743.8	86032.2	73295.8	36927	77965.2	47867.7
6.04_415.2243m/z+	415.224	6.04155	0.000914337	1.27809	col0_HL_2h	srg3_co_7h	4	24790.4	25215.7	19346.6	22349.7	24029.3	22557.4	22084.3	20372.2	24828.7	25273.9	25275.5	23224.2	17366.4	21120.9	20620.9	22314.6	22969.4	23438.1	23126.7	26553.3	18433	18045.3	18493.7	22176	24190.6	21987.4	24430.8	22768.6	18761.9	20882.2	20441.9	19702.4
8.51_708.6501m/z+	708.65	8.51013	0.000934746	3.01089	srg3_HL_7h	col0_co_2h	14	6050.7	21950.3	16502.6	26616.9	20910.7	17015.1	8819.34	30216.7	31181	17195.8	21756.2	20545.9	22718.1	17713.6	17592.5	17223.6	45856.6	54452.9	24841.7	36915.6	52819.4	37258.7	20973.4	42028.9	43846	46045	22088	50994.7	72386.3	48243.2	40118.8	53388
9.92_721.6636m/z+	721.664	9.92233	0.000944198	5.82656	col0_HL_7h	col0_co_2h	18	5700.31	8764.47	4051.25	22355.3	6390.22	13205.7	792.623	21052.2	17331.3	18085.6	15626.5	28771	13819.2	19050.8	12510	37848	20191	18148.1	6428.59	35549.9	21102.4	19055.1	11286.2	37957.3	64682.8	56667.8	45736.6	71052.2	65953.2	42566.5	48734.2	66792.7
9.85_299.2739m/z+	299.274	9.85207	0.000944578	25.512	col0_HL_7h	col0_co_2h	29	0	234.815	219.61	607.193	372.478	559.002	229.945	1393.87	1444.58	1040.28	907.195	741.968	875.45	853.749	847.477	3433.36	668.939	1757.3	1033.28	1352.5	1680.88	1934.31	821.829	1524.25	4948.77	9723.02	4613.12	7799.07	7881.32	3003.45	4107.95	6570.83
7.43_335.2581m/z+	335.258	7.43213	0.000948807	1.80404	srg3_HL_7h	srg3_co_2h	5	14978.1	25385	16883.4	18038.7	18357.9	13260.3	13235.7	16180.5	19570	18332.1	20838.4	19093.7	14228.8	20395.2	14493.6	19783.1	22412.3	22930.5	19015.3	20666.3	22478.1	18928.3	13891.4	21467.9	31559.5	30708.3	18079.4	27649.5	26407.3	29256.9	23284.8	31159.2
2.88_1018.5967m/z+	1018.6	2.87932	0.000969666	Infinity	srg3_HL_7h	col0_co_2h	111	0	0	0	0	0	0	0	0	0	0	0	0	0	0	4822.26	0	0	0	0	0	0	0	0	0	0	0	0	0	0	68068.5	8015.06	105897
9.95_831.7710m/z+	831.771	9.95475	0.00102431	4.83467	col0_co_2h	srg3_HL_7h	29	26026	58889.3	22283.5	30511.4	13299.9	27442.8	20019.8	19450.1	42653.6	45283.1	14155.5	27171.2	25797.1	20295.3	13596	13028.1	22098.3	34270.7	14138.3	12802.6	15732	10257.3	22614.6	13237	20943.2	15303.9	6277.45	15091.9	8640.73	11237.1	3315.29	5290.78
8.81_710.6641m/z+	710.664	8.81277	0.00105047	2.20202	srg3_HL_7h	srg3_co_2h	15	62862.3	130284	103782	126717	100857	93184	94390.5	131629	173907	151657	112758	145767	159322	115558	117414	130995	188450	221327	152149	200504	176248	153539	115535	175726	217968	210242	98903.7	224444	309614	211777	162123	241467
7.72_133.7591m/z+	133.759	7.72482	0.00105089	1.94188	srg3_HL_7h	col0_co_7h	17	11392.5	8527.88	10075.2	7722.95	15096.8	13500	19955.6	11190	9612.66	7548.59	11819.2	4372.71	13344.9	13138.2	18742.3	11114.4	6766.18	7791.73	10022	6452.83	12521.8	12888.9	19920	10183.8	6657.75	8288.35	9936.23	6374.32	12569.5	12255.5	22683.6	12753.3
1.17_243.6829m/z+	243.683	1.17447	0.0010676	2.68815	srg3_co_7h	col0_HL_7h	8	842.657	2364.74	1644.44	2013.78	2660.95	2189.22	1938.13	2740.01	1404.86	1651.95	1242.38	1974.7	3291.01	3715.37	2973.69	2356.59	1358.89	1433.65	1927.01	1172.34	3553.24	3581.41	3660.79	3064.22	1508.73	462.575	1079.82	2104.7	3201.48	1284.02	2881.86	2628.78
1.44_271.1450m/z+	271.145	1.43927	0.00108598	2.47658	col0_HL_2h	srg3_HL_7h	9	4517.8	8071.57	4470.36	2046.29	4161.91	2291.8	2785.34	3960.2	7279.51	8141.23	6840.03	6742.88	2802.33	2875.89	3248.38	4927.55	6718.76	5712.08	5545.77	4964.42	4260.31	2797.65	2496.07	4788.8	6177.8	6102.73	5419.61	4632.03	3357.71	2690.44	1963.72	3699.29
1.25_181.1225m/z+	181.123	1.25012	0.00109256	1.8299	col0_co_2h	srg3_HL_7h	7	15249.4	18482.4	13939.6	18759.4	9853.63	13217.5	8029.25	8546.42	10841.3	15931.8	17421	15229.6	8549.22	10879.3	10803.2	16325.1	14112.2	16028.2	10950	14829.6	12872.9	11080.9	11327.2	11844.1	14572.4	10298.7	15522.4	12766.1	9965.21	7979.65	9273.72	9084.37
1.53_388.2529m/z+	388.253	1.532	0.00110086	1.7422	srg3_co_7h	col0_HL_7h	6	8997.01	9755.16	12140.4	8920.8	11545.3	10851.3	16512.5	13605.9	7438.18	10427.6	12605.3	10992.8	19388.3	13607.9	14902.3	11580.7	9148.9	8811.95	10292.2	11317.6	13916.8	15426.2	15502.8	15830.3	7693.6	8778.23	11487.1	6868.19	13524.6	11091.7	12040.2	8203.63
6.52_812.5916m/z+	812.592	6.52338	0.00110335	4.46715	col0_co_2h	srg3_HL_7h	27	47059.7	33286.1	84662.9	27260.2	29992.9	34166.1	40179.5	18679.4	39161.1	39380.7	70015	25180.1	36945.3	38158.9	39496.3	20050.5	18981.6	17483	44350.4	15618.8	21005	10248.8	24808.1	14675.3	23523.9	8227.96	32171.5	9052.79	8145.02	10509	17323	7063.59
7.66_962.6784m/z+	962.678	7.65997	0.00111667	1.37545	col0_HL_2h	srg3_co_7h	4	294891	192853	223455	226040	225534	174907	179817	159728	241099	277450	292712	205616	186662	198540	194285	220178	239388	225113	209794	215403	176598	184358	182729	195621	274129	257898	243324	241225	269220	225648	206243	229513
6.12_764.8967m/z+	764.897	6.11722	0.0011237	1.86561	col0_co_7h	srg3_HL_7h	11	41461.8	33430.1	32899	32831.1	41455.7	35959.9	22831.8	25362.7	33532.7	34112.7	33642.4	26392.1	26913.1	26777	21387.5	24052.7	40544.6	38698.8	34885.3	28425.8	29749.6	23155.1	31229.6	21644.4	33511.1	23747.9	29110.3	21765.4	25183.1	13803.5	17245.2	20180
8.99_383.3662m/z+	383.366	8.99197	0.00113824	2.53544	col0_HL_2h	srg3_co_7h	11	7306.99	21908.5	15206.2	15014.8	15228.4	9625.38	13785.5	17995.5	21596.5	27673.8	22670.2	23275.5	21847.8	19534.4	19969.4	13887.1	12204.7	11120	6556.03	9949.36	11878.8	7693.34	6856.86	11125	22658.2	21960	16477.8	12825.1	16319.2	18020.1	9947.62	20636
7.77_590.4913n+	608.525	7.76805	0.00114279	1.73803	col0_co_2h	srg3_co_7h	4	452407	438230	577384	354855	339251	333938	419139	274330	427823	411355	556677	399744	349441	385959	399246	255174	336695	397097	525829	386772	257034	264706	277310	249767	419222	399823	423163	311881	250591	328057	371960	267686
8.20_341.3048m/z+	341.305	8.20123	0.00116444	1.39377	col0_HL_2h	srg3_HL_7h	5	141384	137918	173941	160228	123793	124416	146651	122309	132309	149973	188590	147653	126903	145094	128526	135575	129734	136306	146159	142592	111216	140124	128312	131093	121395	118251	138812	132022	97964.4	121384	115246	109184
1.20_193.1387m/z+	193.139	1.20148	0.00116663	2.64392	srg3_HL_7h	col0_co_7h	12	793.396	2220.16	1044.09	1278.63	3809.53	1581.72	2022.62	2677.6	792.569	1272.83	1284.45	2443.42	3565.26	3371.78	2569.37	2030.21	1437.36	2177.84	611.871	1065.37	1994.56	3711.61	3019.31	1765.33	2891.7	2731.18	3239.31	2435.13	4842.71	2461.92	3071.38	3616.78
7.05_717.5610m/z+	717.561	7.04845	0.00117078	1.26756	col0_HL_2h	srg3_co_7h	5	154452	151340	179997	149766	153321	143647	147713	134856	149998	167729	178718	140793	137491	151730	137944	138665	139278	140138	156127	130582	126860	139831	126586	109451	136833	124914	138497	125841	133295	135188	139468	122816
4.30_539.2823m/z+	539.282	4.3033	0.00118677	1.79418	srg3_co_2h	col0_HL_7h	9	21573.7	17884.9	19615.8	22232.7	28914.4	40604.4	38614	28550.1	19734.4	22939.5	19214.7	25015.7	32423.6	43861.9	25043.8	33451.4	12795.8	18594.4	20240.6	27642.1	21446.5	36059.8	41635.5	33140.2	11305.6	23146.2	23386.1	18343.3	24464.5	28373.9	23483	27093.4
8.22_654.6026m/z+	654.603	8.22285	0.0011941	2.18117	srg3_HL_7h	srg3_HL_2h	7	45675.6	85526.2	53027	46340.9	59078.3	56969.2	42984.6	63481.7	79985.1	48866.6	47590.3	67214.7	56374	49159.1	57047.2	56507.6	123477	173304	79607.9	97770.9	109384	95302.5	74234.1	84855	91885.5	110447	42740.5	89959.2	169649	121772	67754.4	118692
8.63_777.6508m/z+	777.651	8.62902	0.00119915	Infinity	srg3_HL_7h	srg3_co_2h	114	0	144.648	0	0	0	0	0	0	653.458	0	0	0	0	0	546	0	0	0	0	480.52	0	0	0	0	0	421.444	0	0	1340.68	42972.6	1319.22	62012.4
6.24_612.4751n+	613.482	6.2361	0.001214	1.27819	col0_co_2h	srg3_HL_7h	2	520176	548444	542680	541037	454162	518686	438709	456959	458237	501620	653221	491017	433195	471357	428955	505609	500862	484102	525690	533833	449538	425695	466461	441620	471151	452708	520051	492241	418459	439104	424784	401553
8.17_824.6162m/z+	824.616	8.17422	0.00123437	1.54746	col0_co_2h	srg3_HL_7h	5	313127	248092	363717	296938	221765	177442	267657	183584	261915	293205	383741	266013	230567	229202	239523	203965	280182	225734	298455	278880	224840	206524	263433	218426	285569	255194	287613	282228	154477	175532	265781	193811
4.74_908.6189m/z+	908.619	4.74188	0.00123497	2.41243	srg3_HL_2h	col0_HL_7h	16	13096.8	14106.2	17028.5	11144.8	21686.5	14903.4	14782.4	8850.51	12635.7	9614.89	11733.6	7200.82	14884.6	16090.7	13141.8	22311.9	11354	8435.84	9541.08	7890.79	13194.7	22124.6	12696.3	11587.1	7153.7	8236.1	5407.16	6739.21	15798.8	7646.12	13980.8	9594.2
5.78_931.5396m/z+	931.54	5.7759	0.00123696	2.52294	col0_co_2h	srg3_HL_7h	13	293802	190708	215671	144719	205548	205990	164304	149658	168001	171030	255508	158096	196852	207815	172802	89870.1	184604	177796	226303	174205	166597	130883	149414	123842	157538	141047	232888	123079	98740.2	67097.3	118662	50388.3
6.46_820.5483m/z+	820.548	6.45767	0.0012413	14.2186	srg3_co_2h	srg3_HL_7h	46	7335.61	14322.8	22110.1	24373.2	43858.7	23186.8	10456	29975.4	18543.4	10207.1	4590.3	28944.9	28221.7	20837.3	1733.92	12600.1	8134.88	13782.7	8387.69	26470.7	16665.2	25477.8	8414.85	35333.2	5752.12	5323.82	759.101	8091.84	592.628	1209.38	2818.75	2938.12
5.69_547.3661m/z+	547.366	5.68943	0.00125039	4.3094	srg3_co_7h	col0_co_2h	21	806.391	2981.81	617.011	1036.62	5417.17	3949.65	3334.77	4962.37	4028.83	2646.86	1236.04	2756.99	5410.88	4306.3	5906.21	7132.35	3131.72	3410.61	4013.25	1549.64	7499.14	4822.28	6359.05	4770.55	3130.32	6265.13	1133.11	3698.26	3049.76	4180.78	4361.16	1599.06
9.37_327.2311m/z+	327.231	9.37025	0.00125088	1.69634	col0_co_2h	srg3_HL_7h	3	8366.98	8963.15	7902.91	10343.9	6588.74	6810.4	6224.57	5959.62	6905.03	7999.23	7521.47	8487.8	6885.16	6230.73	5188.11	7995.63	6474.79	6890.35	6584.58	6864.8	7171.76	4583.93	8049.39	8183.55	6621.43	6603.43	6309.96	7925.01	5197.51	5278.95	5008.37	5488
7.21_981.5976m/z+	981.598	7.20517	0.00127324	50.4673	col0_co_2h	srg3_HL_7h	18	123861	70240.1	19094.1	22556.2	23882.4	11719.8	10611.2	10108.6	27994.8	22323.5	29616.9	8186.41	6555.15	8127.32	4314.84	4029.11	46585.1	59570.1	15826.5	13676.6	7691.48	7708.86	7887.31	5166.93	4993.6	4578.06	7456.96	2729.43	609.723	2203	1858.64	0
1.60_181.1224m/z+	181.122	1.60225	0.00127439	6.51061	col0_co_7h	srg3_HL_7h	13	3264.72	2796.79	959.478	1519.42	1028.04	993.225	595.886	1277.03	3474.6	2381.57	1506.41	3481.39	1427.01	1409.8	268.547	781.27	5458.88	4933.85	1084.4	3439.46	2565.02	232.659	640.592	1189.39	3052.41	3104.18	2322.39	2895.33	598.782	760.58	288.431	643.326
3.87_794.5036m/z+	794.504	3.87012	0.00128749	65.6034	srg3_co_2h	col0_co_7h	73	352.405	521.258	799.06	0	7863.94	8198.04	9868.6	28606.9	360.798	475.643	0	0	5935.35	3463.56	22551.4	10663.8	476.228	0	355.092	0	11144.8	4645.06	26245	7887.93	1007.93	0	495.745	264.222	12447.6	4927.63	2485.56	2231.52
2.95_526.8596m/z+	526.86	2.95497	0.00128975	1.94372	srg3_HL_2h	col0_HL_7h	17	13011.6	12172.8	8229.43	7080.7	15222.1	12326.9	19036	16000.1	8879.95	11122.8	13720.2	7235.35	14668.7	14419.1	21381.7	12591.3	7465.9	8653.2	10952.4	6893.32	15506.3	15002.8	18991.2	12419.7	7158.97	8156.23	10888.4	6239.8	13639.8	8934.6	15593.1	7604.52
6.94_776.5660n+	840.623	6.9449	0.00128996	1.54311	col0_co_2h	srg3_HL_7h	6	1.28578e+06	926945	1.17633e+06	1.00663e+06	1.01788e+06	1.04363e+06	932192	826533	962634	918943	1.34891e+06	945080	870227	919116	932149	764133	976819	907382	1.13563e+06	911115	824590	800335	918403	825377	822133	735623	963152	744154	764909	634833	842248	606602
8.23_475.4144m/z+	475.414	8.23367	0.00129142	1.41156	col0_co_2h	srg3_HL_7h	2	1.43317e+06	1.25206e+06	1.44367e+06	1.26939e+06	1.17986e+06	1.08326e+06	1.20011e+06	1.00401e+06	1.2013e+06	1.11045e+06	1.70726e+06	1.17673e+06	1.1435e+06	1.18867e+06	1.16807e+06	1.20224e+06	1.08915e+06	1.1245e+06	1.30615e+06	1.18105e+06	997504	1.08476e+06	1.03708e+06	1.08233e+06	1.11756e+06	1.03881e+06	1.25185e+06	1.05554e+06	865050	950096	1.08456e+06	924650
9.57_381.3512m/z+	381.351	9.56565	0.00129627	8.40267	col0_HL_7h	srg3_co_2h	39	1231.98	1564.67	277.543	4509.88	448.665	2400.41	178.322	2267.62	2567.54	2649.17	878.06	4061.05	2798.21	2736.23	3119.9	1021.6	1698.76	1391.95	2062.2	5283.24	2645.36	3593.24	1585.88	9500.49	7734.58	13493.6	4788.7	18475.4	10646.6	5821.18	10129.6	16962.1
2.23_378.2978n+	379.305	2.22998	0.00130633	1.97801	col0_co_7h	srg3_HL_7h	10	106139	79694.6	68844.2	108043	77809.6	37816.5	65284.6	52515.2	88974.9	69832.4	86171.8	81354.1	77550.8	62296.4	63632.1	57776.7	145262	92580	94935.9	80450.2	58431.4	82211.8	82134.9	61905.6	62004.6	80213.7	104760	90985.8	49609.3	46454.7	62084.6	50762.1
8.23_530.4697n+	548.504	8.23367	0.00135173	1.43991	col0_co_2h	srg3_HL_7h	3	2.80636e+06	2.47236e+06	2.85117e+06	2.413e+06	2.33071e+06	2.13351e+06	2.38206e+06	1.98734e+06	2.34458e+06	2.11316e+06	3.34557e+06	2.28089e+06	2.21439e+06	2.32129e+06	2.26151e+06	2.3552e+06	2.12052e+06	2.25585e+06	2.59371e+06	2.33872e+06	1.96242e+06	2.15359e+06	1.99418e+06	2.13961e+06	2.17393e+06	2.01991e+06	2.36854e+06	2.02675e+06	1.6272e+06	1.84772e+06	2.06272e+06	1.78429e+06
7.91_429.3723m/z+	429.372	7.90855	0.00135192	3.7243	srg3_HL_2h	col0_HL_7h	27	29435.1	20328.2	11325.5	11576.3	27938.5	31257.4	57885.2	48492.1	17302.9	13182.5	29991.8	13221.5	33343.3	24967.9	91288.1	29397.2	7887.21	19275.7	15566.4	6647.14	33507.2	16393.3	52999.5	27252.3	18824.3	9831.54	13026.7	6379.21	13617.9	25322.6	26594	22082.7
5.91_735.4942m/z+	735.494	5.90558	0.00136229	1.99005	srg3_HL_2h	col0_co_7h	5	34924.2	39637.7	50136.6	51508.2	60261.9	56242.5	62355.9	54842	39454	39042	55393.8	40326.9	66731.5	62653.1	66933.6	70453.8	18309.9	24481.9	42174.5	49086.3	56526.8	70384.7	66057.3	47942.7	21648.4	32316.2	52480.1	41662.7	47883.2	49169.3	58881.7	60265.9
3.50_415.2990m/z+	415.299	3.50178	0.00140045	4.34485	col0_HL_2h	srg3_co_2h	23	7929.91	3296.75	5052.91	2036.7	2981.38	1244.61	2089.03	381.607	5476.91	11943	7950.48	3725.53	1388.95	1434.25	1864.16	2244.62	3654.85	3886.54	4542.56	1908.95	1577.5	549.493	2251.52	2704.8	9261.59	7587.08	5169.91	2675.56	1875.27	2624.41	2176.89	1105.48
8.08_545.5073m/z+	545.507	8.07695	0.00144729	1.6071	col0_HL_7h	srg3_co_2h	4	39451	33693.7	38074.2	34846.9	27836.6	30194.9	21467.8	25119.1	27664.1	29706.5	37505.6	32761.8	37060.7	26162.2	27825.9	34545.1	34417.3	24861.3	31525.6	29805.8	32308.9	25272.3	33897	34060.6	49951.6	38377	37894.7	41908.7	34464.1	34962.4	32022.1	33818.7
4.30_598.3394n+	616.367	4.3033	0.00145205	2.1597	srg3_co_7h	col0_co_7h	7	8190.51	6346.2	4673.9	7688.35	5596.16	10881.2	11351.1	14284.9	10761.8	9187.86	9780.08	9658.41	14522.1	9823.52	10913.9	10013.5	5449.44	4203.3	6769.87	7045.74	6887.49	17795.1	15200.5	10801.5	8213.16	9062.83	6028.78	6351.87	13119.2	14203.6	10850.3	11912.4
6.69_982.6469m/z+	982.647	6.69092	0.00145298	1.49083	col0_co_2h	srg3_HL_7h	5	321592	225694	234014	268899	258766	234366	201758	189109	249375	256242	309984	226453	220471	223574	178150	241486	295558	224706	260936	231722	236470	192163	207703	211473	219977	212333	225468	241076	183406	178077	185916	157040
8.20_313.2740m/z+	313.274	8.20123	0.00145631	1.31534	col0_co_2h	srg3_HL_7h	3	86457	87169.7	110037	100285	76755	80678.3	81660.8	75715	83704.1	92240.8	114995	84272.3	86678.2	86347.5	75759.7	82324.1	83022.8	86366	89930.9	88359.4	72758	80933	81391.7	86391.9	79926.9	79524.6	81730.9	85212.1	67225.6	72729.1	76283.7	75662.4
8.47_666.6324m/z+	666.632	8.47143	0.00145744	2.07538	col0_co_7h	col0_HL_2h	7	13354.2	16006.7	19336.4	12096.6	24452.6	18053.5	22527.6	16197.2	13745	11697.6	6716.21	8856.45	16000.8	17364	17472.8	8336.41	20675.8	23368.1	21391	19687.2	25748.6	24219.8	17396.7	15718.5	18270.6	16605.9	10649.4	13839.5	23856.8	18725.2	21118.1	16328.5
8.23_166.0634n+	167.071	8.23367	0.00148172	1.42976	col0_co_2h	srg3_HL_7h	3	286570	243325	283535	250669	237484	218178	242646	204448	232108	220705	348900	236807	222683	238936	234324	239469	220020	227979	257244	236580	200164	218859	211716	215868	211820	197515	245716	208337	165867	186972	208692	182716
7.44_337.2733m/z+	337.273	7.43753	0.00148866	2.14728	col0_HL_7h	srg3_co_2h	8	10551.6	16406.1	19242.6	16585.6	15556	14387	14201.5	7944.88	19857.2	20182.4	10740.2	17789.7	17674	19040.3	12258.3	20345.8	17054.7	23163.8	14813.7	19379.7	23076.9	21349.3	13423.7	14915	26069.6	35296.5	21257.4	29227.1	26182.2	27187.5	24401.3	29482.8
6.85_890.5996m/z+	890.6	6.85303	0.00151399	Infinity	col0_co_2h	srg3_HL_2h	72	41155.4	23981.2	10224.7	8748.37	1568.66	583.461	0	0	0	0	2393.76	451.129	0	0	0	0	11877.2	5539.96	0	0	0	0	0	0	473.768	0	0	0	0	0	0	0
8.67_953.7905m/z+	953.791	8.67225	0.00152992	329.107	srg3_HL_7h	col0_co_2h	31	183.664	0	10.9204	26.3876	64.219	31.169	274.914	605.072	651.434	277.627	339.891	71.7755	564.332	189.168	0	230.265	0	53.5745	170.177	12.7869	236.166	445.941	264.151	272.961	1356.36	1377.39	162.624	239.635	793.395	33349.7	15673.6	22906.8
8.03_615.4950m/z+	615.495	8.0283	0.00155646	1.41436	col0_co_2h	srg3_HL_7h	6	201913	160402	193680	151698	146824	144117	159821	127962	142493	152856	186425	164366	152544	152908	145801	132852	141158	162101	176657	184038	113783	142922	128267	145613	158329	152166	165015	138826	116767	119949	143182	120465
8.90_424.3698n+	425.377	8.89923	0.00156216	1.74688	srg3_HL_7h	col0_co_2h	12	36595.7	48802	40393.7	43878.3	48447	41369.9	39186.9	52228.5	35954.9	57021.1	39104.7	45287.8	39895.5	55212.5	46533.7	45759.5	46376.4	47644	41242.9	61724.3	48251.3	69134.9	40542	60258.1	54663	67241.7	60937.5	76661.9	55135.4	66532.3	80394.1	94330.4
8.30_653.5823m/z+	653.582	8.30392	0.00162558	3.59834	col0_co_7h	srg3_HL_7h	8	19884.5	35197.4	23598	12644.7	18569.2	18187.1	18472.9	15480.2	24922.3	12668.8	3761.16	20341.6	15639.3	10040.4	7802.57	8400.89	26670.6	33982.2	26422.6	30864.4	15768.6	21875.7	10264	16020.5	10773.1	14173.1	7698.35	6977.49	9536.34	5478.5	10191.9	7569.49
8.02_592.5060n+	610.541	8.0175	0.00169068	1.26478	col0_co_7h	srg3_co_2h	4	2.7211e+06	2.89664e+06	2.76994e+06	2.55491e+06	2.4285e+06	2.24547e+06	2.34886e+06	2.41848e+06	2.66852e+06	2.71539e+06	2.70328e+06	3.00984e+06	2.49854e+06	2.42041e+06	2.26292e+06	2.27006e+06	2.65386e+06	2.99344e+06	2.95314e+06	3.34077e+06	2.23363e+06	2.55054e+06	2.15263e+06	2.70087e+06	3.09009e+06	2.94649e+06	2.47369e+06	2.69854e+06	2.15454e+06	2.72639e+06	2.62683e+06	2.74077e+06
10.07_53.7537m/z+	53.7537	10.0745	0.00171455	3.25827	col0_co_2h	col0_HL_7h	23	506.111	764.584	877.965	644.321	514.693	598.052	496.439	326.087	425.329	680.149	867.855	529.63	607.444	314.425	228.367	97.8605	754.267	484.718	422.772	423.904	298.94	612.021	444.048	363.927	201.195	233.995	97.8373	324.169	234.602	410.028	226.121	303.396
7.67_808.5797m/z+	808.58	7.66537	0.00171815	2.44852	col0_co_2h	srg3_HL_7h	11	147476	92622.2	158307	72445.2	120850	112115	131679	65463.3	88877.6	89100.2	112658	93583.8	95478	93082.7	123490	54325.2	79435.8	71336.6	99115.9	75044.1	76537.7	78896.1	87099.2	66894.9	67792.6	55250.2	81178	42792.7	44366.7	40096.2	72263.4	35573.3
3.55_582.4068n+	583.408	3.55128	0.00172126	1.22882	col0_co_2h	srg3_HL_7h	1	474525	432528	428158	481502	447204	400847	408536	405903	399616	431652	443795	458076	392145	379885	320818	424875	441733	421216	409261	437768	416239	410018	418283	421174	466915	415648	404041	417669	360965	382954	345291	389212
10.45_914.8692m/z+	914.869	10.4474	0.00173175	4.29819	srg3_HL_7h	col0_co_7h	6	1737.42	6759.83	6014.05	4772.85	9973.96	5496.78	14326.8	14295.8	20333.4	8129.68	5953.32	14700.4	5537.51	4995.98	5026.12	4767.15	3097.93	2207.95	5056.09	2520.57	3736	2992.06	5561.34	10906.8	19127.7	14971	7552.2	11696.1	19880.5	4180.34	16161.2	15149.5
8.23_419.3516m/z+	419.352	8.23367	0.0018802	1.41623	col0_co_2h	srg3_HL_7h	4	1.21025e+06	1.03623e+06	1.21034e+06	1.07023e+06	996520	925878	1.00277e+06	833120	982221	933431	1.44978e+06	990754	939897	1.01071e+06	968296	1.01589e+06	917888	933501	1.09426e+06	986561	829961	916987	899090	895983	913779	855971	1.04553e+06	887274	731765	797628	895619	771549
6.73_745.5502m/z+	745.55	6.72873	0.00191483	Infinity	srg3_HL_7h	col0_HL_2h	111	0	0	0	900.362	2203.99	50304.6	76638.8	3373.19	0	0	0	0	1632.77	31838.7	4295.48	2718.03	0	0	669.713	0	73287.9	97598.3	0	0	0	0	0	0	733382	122463	351.245	0
5.62_808.5469m/z+	808.547	5.61918	0.00194128	7.47951	col0_co_2h	srg3_co_7h	29	47389.6	122630	55073.3	79380.5	16472.1	23404.4	10254.6	10324.9	77352.4	98680.1	8377.79	62082.1	15487.5	8193.33	14707.7	3695.17	95924.5	59838.9	53558.5	57136.7	12122.4	11751.2	5750.96	11083.1	87376.6	36789.3	13267	36564.6	8288.15	85096.4	11881.5	99168.4
8.37_929.6274m/z+	929.627	8.37417	0.00194272	1.22882	col0_HL_7h	srg3_co_7h	2	368274	368193	385591	369561	382924	374333	346655	342491	365620	365442	392526	394863	347963	400740	343695	407793	343225	335886	351943	389433	331161	345664	298521	367941	400727	411569	438612	399750	377721	404253	411368	397947
7.58_885.5528m/z+	885.553	7.58432	0.00196341	4.78544	srg3_HL_7h	col0_co_2h	21	110742	49046.7	19969.4	28248.9	97048.6	232556	211760	116349	16053.1	86035.6	63384	189709	99558.4	257927	235826	260414	24688.5	69031.4	15795.9	104526	136672	91932.3	155682	145622	86924.7	118560	242776	221285	366359	191125	143460	294464
6.12_232.1833n+	233.191	6.11722	0.00197837	1.46669	col0_co_2h	srg3_HL_7h	5	34963.1	31146	35917.6	31361.7	30509.4	39442.5	22158.7	30511.2	32160.6	30878.5	36833.5	30293.4	26683.6	32043.9	26212	29675.8	34677.8	31590	32002.8	30526.9	28580.1	23579.4	31949.6	25822.3	26789.1	25276.7	30708.4	27818.3	22775.2	21291.5	23683.8	23194.6
6.26_63.6103m/z+	63.6103	6.26312	0.00201578	1.8268	col0_co_2h	srg3_HL_7h	4	8117.7	8627.41	8715.08	8966.87	6462.64	4225.29	7991.38	5400.97	7569.36	8596.16	8939.75	5984.39	6613.46	7161.9	6287.91	6255.25	8227.26	6284.88	7401.61	6954.75	6722.46	6255.03	6614.15	3889.72	7845.87	7736.34	8983.74	6544.6	4467.89	6564.32	4492.7	3320.6
6.70_864.6209m/z+	864.621	6.70172	0.00202018	4.38119	col0_HL_2h	srg3_HL_7h	13	12188.4	8943.05	9634.39	7779.81	5908.69	3896.65	5699.17	6000.89	9500.57	9279.42	9550.37	12104.3	4688.87	7031.28	3573.97	3368.3	2676.2	5315.94	12103.8	8885.52	3638.3	3462.87	8767.62	2629.26	3485.67	6258.69	6336.62	1287.69	744.394	1350.46	5582.25	1552.06
8.31_203.1795m/z+	203.179	8.30932	0.00202611	3.14675	col0_HL_7h	srg3_co_2h	10	1859.15	3026.54	2340.82	989.316	1998.15	1050.45	1950.27	455.241	3857.71	1494.72	1939.16	2309.76	1950.32	1881.54	1605.42	2031.84	3199.2	4193.35	2491.28	2405.89	2079.51	1119.47	1385.55	2234.06	3639.99	4798.65	5248.15	3475.93	2507.26	4698.7	2613.41	3780.26
3.77_339.2900m/z+	339.29	3.76745	0.00206351	3.41423	srg3_HL_7h	col0_co_2h	7	1499.74	917.482	2116.29	2121.09	3481.03	698.854	5505.33	1580.26	1941.11	1919.17	3461.48	1181.37	2410.76	5075.64	5196	4505.61	1497.99	1965.23	2507.57	1486.24	4639.25	6422.77	4670.12	5440.64	2552.99	2917.67	2814.38	2502.18	4709.3	8405.39	2862.65	6743.01
8.40_871.5741m/z+	871.574	8.40118	0.00206733	1.30857	srg3_HL_7h	col0_co_7h	4	1.99092e+07	1.93755e+07	1.82556e+07	2.01469e+07	2.00383e+07	2.24928e+07	2.24984e+07	2.00071e+07	1.70976e+07	1.94357e+07	2.08513e+07	2.23138e+07	1.93534e+07	2.35595e+07	2.21424e+07	2.37094e+07	1.78164e+07	1.87146e+07	1.74648e+07	2.06043e+07	1.88812e+07	2.01367e+07	1.98353e+07	2.26382e+07	1.80613e+07	1.85719e+07	2.13621e+07	2.05397e+07	2.53486e+07	2.36601e+07	2.23646e+07	2.62458e+07
7.83_784.5724m/z+	784.572	7.8329	0.00207019	3.87741	col0_co_7h	srg3_HL_7h	17	19786.3	36662.6	39111.6	17521.2	29735.9	6829.52	13713.6	5783.79	29228.5	12312.5	12897.6	10126.4	13600.7	10512.2	4564.48	5132.92	35308.2	29253.7	23028.2	30254	12830.7	21058.2	5158.17	16052.2	15214.2	13476	8764.37	10544.4	9789.56	5760.75	9037.72	5804.41
7.04_573.4859m/z+	573.486	7.03763	0.00207508	1.44352	col0_HL_2h	srg3_co_7h	5	55453.7	64790.1	78516.1	63180.7	60398.2	49646.3	64845.5	48464.2	72732.2	70185.6	87051	65227.7	56832.3	63741.6	62175	52279.9	61102.5	61142.1	69722.7	52190.7	48025.8	54089.2	55759.3	46622.7	67272	68423.6	63555.4	61735.2	54464.2	52362.1	60902.7	50121.8
5.14_848.5798m/z+	848.58	5.13723	0.00208896	35.2472	col0_co_2h	srg3_HL_2h	34	20618.9	61451	30893.5	22308.6	7156.36	2548.5	3261.11	6149.74	25259	32804.2	4861.92	17434.1	1625.09	337.837	1874.88	0	23793.4	19317.6	9741.77	16952.8	1803.69	1347.16	253.235	2055.17	24122.9	16342.2	2733.5	9381.9	177.66	8559.29	1850.93	7270.41
8.17_545.5070m/z+	545.507	8.17422	0.00213832	1.84554	col0_HL_7h	srg3_co_2h	7	26668.3	43048.5	37394.6	48213.1	29123.1	41082.8	29495.2	38248.9	40208.1	38577.3	35594	64158.7	49622.9	37331.6	32824.5	45208.9	37726.1	38895.1	42930.3	43128.2	41804	43808.9	30610.2	46542.2	67389.9	65050.3	53009.1	69143.1	52792	62102.4	44972.9	56209.5
13.49_113.1079m/z+	113.108	13.4852	0.00217237	1.36322	col0_HL_2h	srg3_co_7h	4	55466.3	44010.7	47292.5	48782.6	41752	40922.8	45540.9	37083.5	44140.3	48145.3	60289	43509.8	39562	40068.9	38214.2	42096.5	45011.2	33623.6	44387.5	44076.3	35508.2	32906.2	40720	34704.4	33827.8	33995.7	46694.1	36984.2	35973.4	38535.3	39027.4	33040.1
2.20_422.3239n+	440.358	2.20295	0.00217626	1.8204	col0_co_7h	srg3_HL_7h	8	143694	99042.6	105696	127539	93343.1	57949	89467	81169	126299	103369	116414	116136	109411	99440.5	98913.2	64339.4	183853	118083	124516	112652	79944.3	118091	105187	82616.1	85374.5	103965	151188	118282	71413.3	66464.7	84986.7	73281
6.05_597.4868m/z+	597.487	6.05237	0.00221462	544.421	srg3_HL_7h	col0_HL_2h	67	283.637	280.611	538.922	1046.1	1099.97	7292.1	16778.9	1663.12	0	447.662	0	0	818.325	5947.09	4612.45	643.885	293.098	171.874	0	289.245	10236.1	20861.6	415.494	437.407	447.922	473.323	221.124	0	213580	29337.1	354.576	444.94
8.09_951.5966m/z+	951.597	8.09315	0.00222708	1.47838	col0_co_2h	srg3_HL_7h	6	899579	1.0154e+06	919098	1.10719e+06	790283	839729	657565	775315	872060	981493	857900	1.05979e+06	774999	780083	529197	881837	967421	918039	829302	1.01272e+06	788729	770425	624688	940103	879927	821804	863473	944673	717563	735413	536561	676397
2.39_718.5304m/z+	718.53	2.3921	0.00223804	1.95012	col0_co_7h	srg3_HL_7h	15	213352	147836	167554	200169	136937	102678	156608	129202	202121	148295	150273	178800	123414	176668	124753	100644	276006	195833	191251	186167	120984	182165	128737	90827	124749	143127	225690	174622	85703	106878	119281	123628
7.19_775.5305m/z+	775.53	7.18895	0.0022464	1.78843	col0_co_2h	srg3_HL_7h	10	153792	102862	137739	112213	117630	127144	120200	89509.7	115622	95459.9	146584	90990.3	98513.5	101335	111335	77807.3	91619.3	91191	135006	101895	90303.7	76536.7	95911.6	82076	94074.4	82769	114565	76884	82388.5	62795.4	78733.4	59351.5
9.85_99.4451m/z+	99.4451	9.85207	0.00230318	39.1577	srg3_HL_7h	col0_co_2h	44	154.905	0	0	0	114.209	0	0	156.801	623.607	207.884	161.742	478.2	1.62085	120.878	17.9588	443.287	423.845	306.279	0	150.791	332.46	105.865	100.136	69.6579	1880.62	490.657	954.548	1147.58	2333.41	1177.16	1736.58	818.583
7.36_774.5758m/z+	774.576	7.36188	0.00233059	2.43575	col0_co_2h	srg3_HL_7h	17	65943.7	35922	51718.8	49703.5	38749.4	54822.7	38827.5	29876.1	25813.4	45999.4	58394.5	37373.4	35239.3	44369.6	49090.4	52561	18408.7	21624.7	46617.6	33656.5	22550.4	26836.7	35626.5	18970.9	21797.2	23177.4	43975.3	27934.5	29469	19148.6	18269	16573.5
6.20_63.5933m/z+	63.5933	6.20368	0.0023329	1.42899	col0_co_2h	srg3_HL_7h	6	34284.8	31904	30814.5	28622.3	30860	30435.7	24591.8	24593.9	25150.3	29195.6	35312	28143.4	23116.9	25564.7	20690.9	27371.5	27641.3	24740.3	27852.7	25592.2	24894.6	21918.6	29438.9	21819.1	21131.4	22768.8	27296.1	21223.9	23414	22882.8	23142.5	18472.8
5.07_924.0680m/z+	924.068	5.07238	0.00237788	1.60733	srg3_co_7h	col0_HL_7h	7	17621.2	18343	16881.2	11871.2	24654.3	18169.2	20512.2	17429.1	15752.9	11407.5	18802.2	12843.2	20071.3	21830.5	23654.7	20500.7	12591.8	15389.8	19178.7	15680.9	18141.8	23842.6	24972.6	20329.1	9904.83	14830.9	18371.2	11198.3	14568.9	11926.2	17796	12216.1
5.17_1008.1409m/z+	1008.14	5.16967	0.00243071	2.08878	srg3_co_7h	col0_HL_7h	12	5868.03	5877.7	9841.16	7920.08	11566.7	5416.8	5667.54	6846.09	4985.33	2425.25	4101.78	4469.32	5517.89	6492.68	4084.88	5187.75	2634.3	3153.48	5370.04	4978.85	9667.44	7326.3	7814.1	8329.49	5088.77	3563.3	5094.91	2117.45	5133.35	7601.26	7543.19	4348.86
8.92_752.7235m/z+	752.723	8.91543	0.00245194	4.19333	srg3_HL_7h	col0_HL_7h	18	6454.19	30485.7	6558.39	12868.8	10453.3	20214.8	24391.9	37601.9	7403.57	13300.9	14305.9	10211.8	11899.9	15734.9	14105.1	18441.3	10325.9	15423.5	5883.32	16526.8	31458.3	29489.2	10351.7	19874	4790.05	8604.04	4892.84	4447.69	27300.7	32462.1	16465.4	19105.5
2.18_466.3496n+	484.384	2.18133	0.00253828	1.61497	col0_co_7h	srg3_HL_7h	7	142899	96572.5	103180	122257	94487.8	64805.8	92664.5	84222.3	128888	109801	112406	123654	103572	97887.2	97853.7	70112.4	166370	113520	115954	109705	78659.8	112266	109589	81337.2	84270.1	104423	129820	105282	76780	71796.7	80773	83688.6
8.46_868.6556m/z+	868.656	8.46063	0.00255539	1.83774	col0_HL_7h	srg3_HL_7h	8	21224.6	25503.3	32855.3	31922.1	38528.9	28530.6	27165.8	26871.9	32007.2	37835.8	32653.1	35308.8	31650.9	39284.7	30242.6	36967.7	26086.3	30610.3	22910.4	28055.3	22755.4	31868.2	36786.4	30936.2	45098.4	26621.6	45302.9	32460.7	18813.3	16579.2	18637.9	27310.6
2.45_630.4782m/z+	630.478	2.44613	0.00262156	1.67088	col0_co_7h	srg3_HL_7h	7	264185	173793	215982	232799	177656	126050	185786	173114	241868	206001	198463	211518	169535	199249	171113	121584	303005	237966	232393	221286	146137	213282	189446	134174	153999	190597	257083	207071	133419	153724	149530	158613
8.24_589.5298m/z+	589.53	8.23907	0.00262873	1.64986	col0_co_2h	srg3_HL_7h	4	265795	215547	258520	184599	185228	193542	210846	167052	214763	154705	279049	201810	191757	204039	192119	184397	171434	196364	238465	220763	158134	180620	146814	192728	182019	162456	211152	173263	126359	138036	167452	128482
7.82_55.2467m/z+	55.2467	7.81668	0.00272022	2.56762	col0_co_2h	srg3_HL_7h	11	2247.9	1046.4	1762.05	1480.69	857.231	1079.79	1071.05	1104.97	1267.94	846.86	1214.08	1695.69	663.143	964.1	496.73	1359.41	1358.08	1142.75	1865.39	1657.45	656.083	982.504	1012.22	921.405	1193.47	1174.59	946.189	877.854	1102.76	333.806	406.95	702.437
9.70_231.2111m/z+	231.211	9.69535	0.00278616	16.5653	col0_HL_7h	srg3_co_2h	11	0	1416.71	399.243	0	0	1207.88	121.8	0	816.595	1839.46	321.968	832.339	1013.1	933.956	788.61	1008.55	1023.69	848.21	567.044	661.591	1191.63	319.217	552.431	1490.32	8995.07	8020.09	1966.04	3045.3	6242.8	6064.94	2342.45	6633
4.69_157.0502m/z+	157.05	4.68785	0.00286197	4.34055	srg3_HL_7h	col0_co_7h	6	651.68	1710.63	795.231	561.021	1370.07	805.875	1918.54	2440.35	1560.25	784.252	1379.44	410.899	1166.87	3914.84	1227.73	2578.88	191.756	388.213	1154.57	567.4	2135.75	3672.63	2398.61	933.668	938.783	2151.3	1398.36	927.512	2634.06	2453.23	2583.44	2320.94
6.26_63.3648m/z+	63.3648	6.25772	0.00286333	1.61626	col0_co_2h	srg3_co_7h	5	3881.01	3512.94	3297.57	4111.92	3458.78	2027.68	2625.97	1909.17	3278.65	3576.38	3384.87	3169.87	4136.98	3802.52	2575.31	2571.98	3211.5	2997.78	3379.29	3237.16	2215.78	1988.07	2607.97	2347.23	2420.77	3085.5	3679.2	2527.5	2712.35	2629.9	2421.77	2667.69
8.32_297.2225m/z+	297.222	8.32013	0.00290152	1.64681	col0_co_2h	srg3_co_7h	6	7244.21	10217.8	6172.59	7046.01	5203.45	5882.44	7546.93	5078.16	6390.37	5018.53	6682.47	6922.56	5705.55	4969.68	6384.31	5112.15	9965.75	6603.31	7079.48	6457.48	4344.52	5453.04	2760.75	6071.99	8323.57	7512.41	6965.17	7399.46	4772.39	5211.32	5339.51	4808.7
7.23_934.6473m/z+	934.647	7.23218	0.00291281	1.29342	col0_HL_7h	srg3_co_7h	3	3.19282e+06	2.82315e+06	2.7663e+06	3.47171e+06	2.86491e+06	3.02027e+06	2.42426e+06	2.67247e+06	2.78137e+06	3.11761e+06	3.30963e+06	3.26087e+06	2.46956e+06	2.78934e+06	2.48708e+06	3.23578e+06	2.902e+06	2.80852e+06	2.96828e+06	3.04249e+06	2.66137e+06	2.63477e+06	2.5163e+06	2.89571e+06	3.19709e+06	3.32685e+06	3.7275e+06	3.59866e+06	3.42595e+06	3.20317e+06	2.85395e+06	3.36803e+06
7.98_784.5946m/z+	784.595	7.98422	0.00295669	1.79332	col0_co_2h	srg3_HL_7h	7	118418	127685	106796	121979	94396.8	95784.9	80920.4	80685.8	153911	87572.2	119335	90452	97919.7	81168.8	77816.8	106901	142243	91831.9	105429	86231.4	97842.7	100648	65853.3	102738	123368	102222	109233	87778.5	53053.9	78334.8	65334.9	68081
5.89_597.4844m/z+	597.484	5.89478	0.00296299	1.46253	col0_co_7h	srg3_HL_2h	6	23663.8	28682.9	25024.9	22744.5	25151.8	27269.1	21422.9	20474.2	25837.9	25398.4	27635.6	24172.2	22092.5	24023.1	19271.8	20736.1	35437.3	33763.6	28961.2	27796.3	27285.8	23349.7	22594.8	24726.6	32503.7	28292.9	21557.8	26727.8	20186.2	19781.9	24359.8	24820.8
6.78_730.5376m/z+	730.538	6.78278	0.0030157	1.37225	col0_HL_2h	srg3_HL_2h	3	226570	308528	300693	262117	239192	227608	226168	232221	306172	274188	263575	291847	234645	213136	202953	176946	286107	272255	279586	292935	233893	223155	205804	234585	291568	281083	214156	243970	289108	155436	206040	203089
4.05_1154.6607m/z+	1154.66	4.04932	0.00304163	1.59898	srg3_HL_7h	srg3_co_7h	6	12614.7	12859	10529.5	9037.8	6934.62	8010.3	8328.57	7759.9	9238.66	12305	12737.3	9928.05	7087.05	8205.36	7797.79	7849.4	10403.6	9259.24	12003.8	8591.05	8796.77	5422.21	8260.55	6784.62	13898.1	10509.3	8993.99	7743.38	9232.71	14382.6	9112.43	14065
7.86_758.5724m/z+	758.572	7.85992	0.00306548	1.95115	col0_HL_7h	srg3_co_2h	12	89981.8	118408	99631	98655.4	97651.9	63545.6	47509	55664.5	134650	92035.2	79409.1	108028	85072.5	84237.4	61325.4	72298.8	130439	115100	97305.8	133847	111383	89954.7	51475.6	96555.8	161266	138825	84621.9	131114	64855.2	69222.9	73362.4	95403
8.00_864.6536m/z+	864.654	8.00128	0.0030818	3.79818	col0_co_2h	srg3_HL_7h	27	63521.3	29621.1	60928.6	30609.3	24858.2	24581.6	37414.7	15884.1	34300.4	24717.4	48966.4	24188	16150	22268.9	33608.2	17032.2	34863.9	17217.7	34432.2	23781.4	13440.7	20691.7	22197.2	10882.2	32270.8	13087.2	45377.6	18021.2	14184.1	13867	13292.2	7280.08
4.65_781.9771m/z+	781.977	4.65002	0.00308496	1.9273	srg3_co_7h	srg3_HL_7h	10	31358.2	29991.2	30744	25195.1	36305.4	29704.2	30567.2	22426.6	28413.1	25727.4	30695.9	24440.9	29750.7	36077.1	21662.8	27860.9	24655.6	25631.1	32011.4	29610.4	23641.1	39052.9	38061.6	27781.5	19533.6	27955.2	25343.6	21021.4	18567.4	11760.2	25339	11026.1
3.18_582.4071n+	583.414	3.17752	0.00310654	1.41794	col0_HL_2h	srg3_HL_7h	4	182970	179607	183110	208622	163986	183197	131354	151151	151777	211873	192614	198746	123955	158039	113113	165385	183124	181924	169176	184130	145735	148866	150940	163680	171590	172968	127882	157121	134741	164150	107754	125824
9.84_926.8170m/z+	926.817	9.84127	0.00310891	62.2769	srg3_HL_7h	srg3_co_2h	18	4398.95	11065.2	9633.57	3893.21	7039.1	0	4298.76	3915.06	61959	32643.2	11849.2	32810	28368.5	10120.6	14039.1	13991	26814.1	70083.8	6355.25	21798.2	26501.7	24516.6	3556.4	11169.1	327888	392821	14092.1	186039	282302	230318	181020	256266
3.38_581.3811m/z+	581.381	3.3829	0.00316364	3.02004	srg3_co_2h	col0_co_7h	13	3139.89	4113.79	9027.97	1841.57	15309.8	13770.5	8439.63	10673.3	3156.15	4165.7	14323.5	7155.49	8829.02	11953.4	11054.6	9794.01	1651.95	3570.32	4783.49	5952.05	6810.91	11189.2	12131.3	15017.5	3295.33	6468.34	4435.71	7230.36	9297.08	4768.93	6718.34	6965.59
7.22_1041.6427m/z+	1041.64	7.21597	0.00318683	2.71698	srg3_HL_2h	col0_co_7h	11	19656.1	14245.7	13026.5	13274	17696.2	15466.7	23587.7	13241.5	10987.5	11506.1	14052.1	12293.8	17350.9	22243	29263.3	23983.2	2909.56	6074.58	15329.4	9856.94	16785.1	24862.4	15064.5	12990.9	10849	15174.8	10880	4804.78	11332.5	8781.49	12825.9	11470.6
8.23_107.0493m/z+	107.049	8.23367	0.0032156	1.44458	col0_co_2h	srg3_HL_7h	5	55956.1	46412.9	53517.7	49659.3	44690	42482.7	46759.3	39446.8	44452.4	39674.7	64018.5	46874.9	40424.1	45388.7	43317.7	43985.3	40711.5	40651.2	48399.5	43107.2	37946.2	42183.7	41660.4	44875.6	41905.5	36599.8	45823.9	39020.1	32202.7	34991.8	41545.9	33547.7
10.26_1053.8857m/z+	1053.89	10.2637	0.00328811	20.031	srg3_co_7h	col0_co_2h	30	3607.71	5162.37	9190.14	7979.26	66331.3	6556.18	157040	108319	1419.17	2269.88	170207	83586.3	33239.2	64589.4	89084.4	173800	2801.44	18588.9	32922.6	7453.3	76882.2	188943	153698	100071	0	3501.8	24371.1	0	62258.3	56672.4	36152.7	79085.6
2.94_407.3364m/z+	407.336	2.93875	0.00333268	2.48211	col0_co_7h	srg3_HL_7h	7	29914.9	10882.8	15923.7	21856.6	16921.5	7661.93	12955.7	10627.2	17226.1	15976.1	18987.1	16672.1	13450.6	12651.5	12922.6	9045.19	32807.2	22178.2	17540.7	17787.8	11620.9	23862.1	15070.3	9297.68	14802.6	17625.7	23424.2	25549.3	10801.9	6908.38	11708.5	6967.13
9.40_894.5461m/z+	894.546	9.40267	0.00333299	1.53256	col0_HL_7h	col0_co_2h	10	75389.3	102293	76610.5	100343	83408.8	114169	89106.8	93812.5	101664	120689	87851.7	111480	108299	107320	72920.2	129438	108817	109303	84076.4	105349	112074	124673	107689	134938	146921	148688	105142	142748	131885	136385	119044	155951
2.13_572.4364m/z+	572.436	2.1273	0.00333661	1.75662	col0_co_7h	srg3_HL_7h	4	235678	137178	158697	196985	146886	108081	149219	131152	190015	167603	154064	182942	137153	150321	124296	84765	252753	180436	183018	153829	120572	168896	154181	109345	123868	149370	212081	148809	104538	114773	112366	106686
7.75_262.9505m/z+	262.951	7.75183	0.00333875	2.44563	col0_co_7h	srg3_HL_7h	12	4899.85	4385.4	3539.38	6432.84	3896.82	5133.88	4837.75	6190.02	7553.33	8970.44	5196.17	4731.74	3598.75	1758.19	3161.25	5728.25	8425.15	7239.22	8849.84	5851.32	3775.63	5029.4	4386.49	4658.14	6522.69	3626.95	7706.15	3598.32	3465.99	2217.07	3014.38	3718.82
6.50_930.6165m/z+	930.616	6.50177	0.00344148	1.2894	col0_HL_7h	srg3_HL_2h	4	194199	171187	169718	177385	170182	155411	140434	152791	169967	185829	180514	176875	153193	160674	119523	175692	187591	174364	172799	179780	178588	160738	144029	180975	191432	204654	187662	201598	176676	161689	158819	172541
7.70_242.9684m/z+	242.968	7.6978	0.00347578	3.96163	col0_co_7h	srg3_HL_2h	11	2583.73	1224.19	428.997	743.592	2395.28	1170.76	1095.94	1090.75	1143.48	624.461	405.746	2420.93	495.95	1302.29	333.427	291.971	2313.61	1949	1984.45	3354.48	2203.04	1826.87	1748.77	1778.29	1925.97	1392.7	1407.49	1110.74	655.435	1185.21	349.073	264.21
8.14_1065.7732m/z+	1065.77	8.13638	0.00348618	Infinity	srg3_HL_7h	col0_HL_2h	63	586.817	0	0	947.495	1692.7	0	866.548	3600.58	0	0	0	0	0	2414.58	0	3227.29	1872.93	0	0	0	3912.09	2405.56	514.076	4546.82	0	842.393	0	0	196414	24492.2	4202.69	6166.17
1.44_59.0615m/z+	59.0615	1.44467	0.00349127	1.43192	srg3_co_2h	col0_HL_7h	6	75592.8	71975.1	76213.6	67195.9	75173.2	80258.7	82718.7	69102.2	54123.1	65699.1	82965.8	65688.6	66948	75019.8	77071.2	74575.9	53846.3	60476.1	66395.2	63944.7	61088.8	64881.3	79574	68291.3	54164.4	44152.7	69016.9	47240.3	63976.7	78681.4	77671.5	73070.2
9.85_99.6150m/z+	99.615	9.85207	0.0035143	58.4668	srg3_HL_7h	col0_co_2h	29	0	22.6208	0	113.388	0	0	0	290.297	0	0	0	867.395	17.0071	141.708	78.7461	136.463	312.085	36.8912	0	614.205	288.809	1.65641	0	75.7072	1486.85	1837.33	1372.73	2537.99	2993.49	841.278	1232.89	2884.33
7.74_85.5717m/z+	85.5717	7.73563	0.00356892	25.8796	srg3_HL_2h	col0_HL_2h	35	170.74	181.835	485.579	6.12437	1584.9	1048.28	2783.71	1039.95	0	86.8045	225.954	0.289273	1890.07	1126.03	3708.55	1376.9	120.808	58.3011	265.331	0	528.293	841.233	2692.64	363.631	75.1119	405.436	394.233	0	1580.24	1121.72	2548.44	1622.84
4.59_821.5522m/z+	821.552	4.58517	0.00361645	41.996	srg3_HL_2h	col0_HL_7h	29	717.438	10862.3	8554.57	3300.05	54355.7	45823.3	32954	83491.2	8309.83	2955.45	0	2621.37	72248.4	15213.9	115062	43479.8	6952.55	1565.39	2651.44	1536.5	66474.5	30576.4	88910	34541	3778.16	1242.44	837.207	0	72440.1	66204.4	33510.1	61833.1
6.51_307.2272m/z+	307.227	6.50717	0.0036215	2.19963	col0_co_7h	srg3_co_2h	14	6477.62	5780.49	9065.61	5024.14	7244.38	4387.55	5704.98	6507.82	5888.81	5286.39	7030	10539.5	8405.48	7797.37	4362.86	10179.9	12743.8	15285	13705.4	10715.3	11738.4	10973	5708.41	12043.5	10863.3	10094.3	7767.24	13663	8801.2	6539.45	8135.33	6897.8
8.69_409.3822m/z+	409.382	8.68847	0.00364197	54.5366	srg3_HL_7h	srg3_co_2h	20	974.277	1526.94	0	1323.78	211.515	1446.61	403.095	1060.12	2242.27	777.779	406.054	1562.84	2744.54	4191.65	4498.39	3752.51	1289.58	1655.05	711.945	1438.9	476.903	1139.12	549.562	2951.5	3475.27	7216.09	2518.47	4865.61	10392.3	60305.2	27266.7	72263.3
6.05_140.1389m/z+	140.139	6.04695	0.00366187	1.47895	col0_HL_2h	srg3_HL_2h	3	8826.68	9924.47	7170.58	9488.37	9961.01	8087.54	6854.73	8296.23	8667.69	11692.9	10905.2	10559.5	7650.22	6723.11	6853.07	7053.9	7717.47	8888.76	7543.88	10887.5	8423.39	8365.94	8456.75	8956.65	8867.44	8465.24	8882.36	9034.05	8285.88	6977.55	7725.88	7380.08
7.19_892.6473m/z+	892.647	7.18895	0.00367661	2.09756	srg3_co_2h	srg3_HL_7h	8	6834.18	17555.4	15823.6	14993.1	15540.1	19762	16536.6	19720.3	13419.7	16099.6	16151.5	24424.8	11787.4	17013.3	11625.6	19037.1	10593.7	13203.2	14189.9	12637.6	16362.5	11381.8	14121.4	14554.6	14218.2	16641	16396.6	17102.2	9484.71	8052.21	10504.2	6074.2
3.42_770.4612m/z+	770.461	3.42073	0.00370779	2.61138	col0_HL_7h	srg3_HL_7h	12	6901.74	13306.3	6717.09	11218.4	8157.94	11320.7	9916	15343.3	5823.25	11604	8468.7	10904.6	7560.3	7114.26	8613.75	10246.1	5859.44	10850.9	10939.9	10468.2	8242.98	12217.5	8771.11	12399.3	12957.5	12179.2	15076	11363.6	3285.85	2629.85	7436.9	6397.96
8.33_529.4559m/z+	529.456	8.32553	0.00378642	2.11892	col0_HL_2h	srg3_co_2h	2	40353.3	35658.9	40093.7	29298.9	35144.9	22941.7	27943.6	25377.3	45417.1	38961.1	106306	45379.2	37060.4	44681.3	34511.2	61700.3	40239	28441.8	40954.1	31935.1	33857.2	38032.7	32791.9	31558.3	52613.5	48325.1	59933.9	43474.6	44496.3	43822.3	42575.7	43931
8.52_341.3049m/z+	341.305	8.52095	0.00379082	1.40955	col0_HL_2h	srg3_HL_7h	3	153317	168455	218025	202120	151738	158201	176927	139042	166867	198717	221692	170419	154003	191035	148368	163603	163962	180591	174267	176452	139525	172577	148755	171360	149618	158112	158337	155091	115243	144896	139993	137413
7.77_335.2584m/z+	335.258	7.76805	0.00381805	1.93948	col0_co_7h	srg3_co_7h	12	14511.3	16076.8	31975.1	12946.9	10756.2	14480.8	18482.5	10638.3	22375.1	18250	19833.7	16970.2	16922.5	15842.7	10606.4	11008.5	17764.6	18546.6	22970	19074.2	11837	8256.75	10123	10183.5	21065.7	19331.5	15671.2	12861.9	10008.7	11683.7	16510.2	12459.5
7.67_870.6697m/z+	870.67	7.67078	0.00382403	1.66664	col0_co_7h	srg3_HL_2h	7	60350.2	52884.4	43897.9	47445.1	50334.4	37746.8	35964.3	39189	51913	37611.6	38142.7	46743	29387.7	36119.2	38189.5	28337.1	53254.3	52485.2	53694.4	60617.9	37854.4	51339.2	32824	53321.8	46967	52207.1	36379.7	44097.5	37705	22561.2	43448.7	33271.8
2.48_586.4518m/z+	586.452	2.47855	0.00393718	1.63353	col0_co_7h	srg3_HL_7h	6	262378	172012	180654	233778	188508	126003	173557	164960	225216	208644	197917	203302	177128	179703	160765	120862	299169	224808	234431	199029	150023	204278	190471	147603	152803	181007	244039	202310	130625	144115	170031	141345
1.20_170.1002m/z+	170.1	1.19608	0.00394163	6.12706	srg3_HL_7h	col0_HL_2h	37	3225.28	6171.13	8777.77	7636.16	12904.3	19749.9	32552.6	6090.77	5733.78	4521.43	6537.74	2118.95	10149.4	17028.7	7723.04	5410.68	5451.88	7452.06	8211.06	3002.39	33040.9	15853.5	4534.47	7393.98	11844.8	2621.1	2741.8	1813.41	54616.6	22675.8	28522.3	10059.6
8.31_191.1074m/z+	191.107	8.31472	0.0039958	4.5201	srg3_HL_7h	srg3_co_2h	12	654.881	1220.31	747.426	728.337	700.297	637.383	523.76	633.218	854.04	1362.65	1085.88	786.882	1817.73	295.172	2936.44	1032.03	1150.37	871.634	104.41	1281.25	801.997	530.144	580.982	710.443	1726.94	1915.57	2280.77	4063.57	2221.95	3337.34	2867.67	2849.16
6.00_737.5082n+	738.515	6.00372	0.00399645	2.5793	col0_HL_2h	srg3_HL_7h	19	60124.1	65321.3	73821.9	92316	56419.2	53304	27476.8	56672.1	83476.4	74916.6	57241.7	90949.9	49857.1	49739.8	19850.8	52309.8	55035.8	60328.8	47573.9	88882.2	47916.3	33510.5	23401.7	64806.3	52429.6	44690.1	40379.8	79383.8	28108.2	33783	22137	34835.3
6.25_63.5484m/z+	63.5484	6.2469	0.00416088	1.79546	col0_co_2h	srg3_co_7h	4	6938.73	3974.73	6330.88	6735.69	3739.28	4952.58	5334.92	5397.56	5365.24	4647.14	5168.54	5635.46	5157.7	5437.09	3410.45	4737.64	6410.59	5339.33	4920.92	7046.8	3960.53	1804.18	3885.49	3705.7	5750.57	4871.12	6178.06	3710.69	3408.52	3542.6	3696.55	3741.53
1.82_499.3737m/z+	499.374	1.8238	0.00416934	2.27991	srg3_HL_2h	srg3_HL_7h	23	42350.7	17635.8	30046.4	20703.1	47840.3	23626.3	49719.6	35904.4	29115.1	30461.9	26052.4	15604.9	60096.9	46304	60790	34655.7	15921.7	26610.9	27256.6	21389.4	60756.2	39487.4	58026.6	26691.7	27035.5	23925.5	32138.9	14790.4	22066.4	20098.1	31077	15291.1
2.63_342.2645m/z+	342.264	2.63073	0.00419856	4.14381	srg3_HL_2h	col0_co_2h	24	340.315	4870.41	1412.03	1446.66	8187.9	7748.41	5987.44	3654.83	3291.82	5051.62	6308.88	1749.98	6648.12	10850.8	10654.4	5284.8	1796.23	4544	2636.32	2366.38	7865.66	9222.75	4467.99	3158.24	2435.13	2309.32	4940.53	4589.4	4836.13	3171.1	5809.69	4517.68
8.27_948.7501n+	966.71	8.2715	0.00422138	1.35666	col0_co_2h	srg3_HL_7h	4	1.0357e+06	998785	1.2738e+06	1.18418e+06	918536	999328	1.06466e+06	870747	962830	1.08172e+06	1.37361e+06	1.01638e+06	927679	1.13163e+06	860157	1.00574e+06	957619	1.05071e+06	1.04563e+06	1.03741e+06	814941	992014	919355	985326	868826	893494	955906	933105	741512	899615	844577	825722
4.77_866.5516m/z+	866.552	4.7689	0.0042836	1.60677	srg3_co_7h	col0_co_7h	10	37539.4	37437.6	40965.8	31419.9	51668.4	41122.7	47569	44946.6	38014	32674.8	36260.6	28256.5	50309.7	57350.9	52753.6	38515.6	24304.9	31499.1	43719.7	29958.6	49898.6	54324.7	62647.3	41177.1	26528.4	31112.8	48830.6	27890	41818.7	32154.5	47981.5	28049.3
6.25_63.4107m/z+	63.4107	6.2469	0.00429457	1.72985	col0_co_2h	srg3_HL_7h	7	6469.46	4991.45	6516.81	6402.59	4361.56	5153.58	4255.56	4906.35	3457.96	5736.63	6043.02	6353.25	5160.5	3705.32	4128.06	3607.01	4593.56	3843.03	5756.18	4893.73	4494.44	5068.43	4708.93	3861.39	4627.98	5199.6	4709.15	4352.1	3763.68	2758.98	4033.97	3537.3
7.69_721.5071m/z+	721.507	7.6924	0.0043026	2.18463	srg3_HL_2h	col0_co_7h	24	1.25129e+06	762902	1.29239e+06	735906	1.41097e+06	1.27191e+06	1.90107e+06	1.10059e+06	797927	725539	1.50346e+06	639724	1.21745e+06	1.49023e+06	2.33592e+06	1.15743e+06	581805	615081	1.00968e+06	631917	898545	1.11519e+06	1.67594e+06	903446	558901	677583	1.02848e+06	584462	1.29082e+06	1.04055e+06	1.73061e+06	994650
2.94_468.3890m/z+	468.389	2.93875	0.00431642	2.0857	col0_co_7h	srg3_HL_7h	14	46052.1	29142.2	29490	40670.6	33386.3	17909.6	20075.2	31230.2	42657.1	33834	25631.3	31198.5	26724.6	28023.3	28170.8	20756.4	64863.5	37774.2	40351.4	38768	23516.9	38243.4	31337.4	23497.3	30423	32856.4	49148.7	46447.2	23175.1	13589	27628.4	22751.8
2.54_498.3996m/z+	498.4	2.53887	0.00436355	1.69356	col0_co_7h	srg3_HL_7h	8	205631	129924	146317	170718	147151	91817	128813	130810	181110	147935	152307	162747	148938	144530	127723	96619.1	245174	174894	191205	150735	122001	164524	147253	112214	132921	149643	201620	167479	107064	109305	126004	107573
6.23_744.4940n+	762.528	6.2253	0.00437765	1.70748	col0_co_7h	srg3_HL_7h	6	113312	225015	189919	161314	128434	163537	123253	138215	206919	143782	186015	150201	111538	121020	128919	131386	173971	227661	161827	191463	117532	113662	113790	127555	151071	161385	70973.6	123200	120144	117644	95293.5	109046
10.09_800.7413n+	818.775	10.0853	0.00440012	1.66268	col0_HL_7h	srg3_co_2h	11	217484	271380	187066	337905	173508	251714	175359	243851	230384	264814	206248	288493	247711	244833	167674	285016	228364	238164	183377	225516	220820	232982	189844	277665	369767	320043	319317	394892	321473	302266	258458	373864
4.20_381.2994m/z+	381.299	4.19522	0.00442616	2.67353	srg3_HL_7h	col0_co_2h	21	2052.15	2249.56	1091.31	1416.67	4511.35	3290.22	2558.58	3165.12	1999.14	3920.83	2688.07	1868.5	4049.33	3965.29	4022.18	5923.65	1909.12	3520.87	2337.92	2464.32	3880.55	5973.86	5027.81	2311.62	1538.99	3223.52	888.293	3383.01	2445.62	5566.22	5046.68	5147.42
7.09_792.5618m/z+	792.562	7.09168	0.00447646	2.12397	col0_co_2h	srg3_HL_7h	11	224930	245668	187324	251069	212531	198023	131653	178196	212835	227847	141658	233199	161105	176015	91539.6	184743	201787	186200	134755	177808	154958	150409	111635	159251	168441	159827	129558	163162	149021	106370	55862.2	116716
7.25_145.9702m/z+	145.97	7.2484	0.00451668	2.48289	col0_co_7h	srg3_HL_7h	16	3670.34	4491.27	3167.14	3332.96	5357.65	2539.78	2060.73	2193.28	2304.48	4762.75	3685.28	3960.95	2120.26	1965.01	1471.55	2600.47	2779.01	3543.48	3639.43	5995.76	2937.04	2148.87	4396.42	3071.06	3328.32	4233.51	2703.16	3169.38	2013.05	740.949	2628.41	1044.64
4.03_783.4645m/z+	783.465	4.0331	0.00453489	115.9	srg3_HL_7h	col0_HL_7h	52	0	115.995	190.924	3375.45	4512.83	9902.92	24382.8	1844.72	0	266.891	7145.72	0	3762.59	7544.15	2381.07	3466.47	2646.65	0	200.537	0	24146.6	4562.41	5645.73	6428.4	0	236.947	559.524	0	65485.8	16373.5	5201.3	5250.24
2.86_556.4419m/z+	556.442	2.8631	0.00457248	1.8251	col0_co_7h	srg3_HL_7h	11	96747.8	61214.7	69277.6	88174.8	65506	46380.7	64498.1	70129.6	90432.4	77202.2	71908.7	74327.1	69333.2	69298.6	62657.2	42908.2	117373	74717.4	79216.5	77644.3	54254.8	82222.7	74685	58362	56392.9	66499.8	88692.4	75244.6	41580.5	48477.2	57124.5	44012.9
7.57_734.5697m/z+	734.57	7.5681	0.00457832	2.49526	col0_HL_7h	col0_co_7h	8	9927.75	34611.6	26537.2	16735.3	24622.2	23368.7	20521.1	24720.7	24450.3	38136.9	11414.7	31140.3	30238.2	27777	21669.6	20289.9	12379.8	13052.4	6886.94	12638.7	10139.4	12344.6	7477.87	18267.8	26422.6	33975.5	25616.6	26166.8	13849.7	22406.3	16394.9	29830.9
1.44_437.1930m/z+	437.193	1.44467	0.00462444	2.20407	col0_co_2h	srg3_HL_7h	8	234390	210184	261230	218797	235477	204241	179087	116832	175244	201940	315474	195693	214308	177137	137133	199365	151815	168476	256114	175684	161472	189383	176798	192627	182887	114175	229960	173134	145142	95279.7	120339	58736
1.09_219.1739m/z+	219.174	1.088	0.00464254	8.73524	srg3_co_7h	col0_HL_7h	19	9140.22	2349.26	3757.86	5428.86	9356.44	5667.38	11668.9	15872.3	1932.84	2636.98	18601.8	2176.83	4049.67	2503.41	3817.36	9824.81	3921.34	3163.1	3957.7	4972.7	11075.7	2710.34	11029.9	27062.3	755.959	1360.26	1960.4	1862.34	2128.34	1918.18	3693.26	3761.55
9.77_678.6179m/z+	678.618	9.77102	0.00465158	3.85326	col0_HL_7h	srg3_co_2h	27	66741.6	87375.2	50517.3	288910	49722.6	103002	40487.5	185045	122524	125447	64808.4	252650	125694	140158	101358	290615	153775	165670	91443.5	261961	163522	148749	114154	310798	351356	346510	248047	511609	298854	287496	232612	429683
8.89_765.6813m/z+	765.681	8.89382	0.00475112	1.6855	srg3_HL_7h	col0_co_2h	7	63377.6	69484.8	77362.6	75461	84766.3	80863.8	74204.8	94915.5	69147.2	91267.9	78678.4	99985.2	75158.8	81172.1	57357.2	79817.1	80971.8	70102.5	71979.6	80210.7	89634.3	90642.2	65136.4	104502	87629.5	93735.2	101800	103531	84274.9	109776	115133	172341
8.54_682.6335m/z+	682.633	8.53715	0.00478812	1.64558	col0_co_7h	srg3_HL_2h	3	230836	449693	375311	299519	327835	319986	307898	317816	390569	335214	327613	337533	320310	291348	285923	290183	500341	560552	410423	483250	414351	404574	313339	398502	480842	454625	285312	421303	664246	452670	343926	456778
4.23_567.4170m/z+	567.417	4.23305	0.00481375	4.26605	col0_HL_7h	srg3_HL_2h	5	1154.15	9194.58	7629.68	10770.5	6527.73	5891.97	2588.67	3869.32	11140.6	9387.08	10815.7	4307.34	2513.9	5451.89	2224.17	1741.7	9320.45	11572.4	8190.25	8231.16	5579.59	3734.73	1444.85	3659.39	17303.5	15086	8985.75	9525.8	5261.52	5045.88	5145.07	5668.49
6.11_231.1752m/z+	231.175	6.1064	0.0048392	2.0299	col0_co_2h	srg3_HL_7h	15	6282.34	8878.58	6517.84	8289.87	6488.19	6534.59	4074.12	5443.02	5390.51	8108.31	6794.98	6567.38	3791.91	4886.67	6323	5607.47	7637.08	6210.73	4857.43	8450.56	3435.91	5729.83	6718.86	5854.05	5759.44	4328.09	5673.93	6201.54	3785.98	2475.4	4395.26	4106.93
6.44_695.5543m/z+	695.554	6.44145	0.00484299	91.4635	srg3_HL_7h	col0_HL_7h	44	896.192	0	568.897	800.364	1615.13	10220.9	10530.6	5670.54	169.097	435.417	758.677	552.327	2973.51	2107.68	10965	12290.5	0	821.396	0	2013.94	667.31	3099.4	6307.26	3751.62	264.012	718.435	0	613.091	12688.6	44468.4	42814.7	45961.7
8.14_830.6702m/z+	830.67	8.13638	0.00492639	2.97087	col0_HL_2h	srg3_HL_7h	17	45516.7	42565.8	30882.9	35482.4	39592	25042.4	21837.8	15841.5	52055.7	53707.8	28589.4	34413.3	31078.4	23163.3	20327	8466.52	36287.6	39592.4	31802.4	21851.4	31257.9	29363.7	17978.3	23324.2	37799.3	38516.2	19536.7	20843	8873.05	15622.7	7024.44	25286.8
6.81_967.6036m/z+	967.604	6.8098	0.00501442	1.87783	srg3_co_2h	col0_HL_7h	8	1.10354e+06	1.14685e+06	974051	853880	1.05725e+06	1.31876e+06	1.12403e+06	991152	792984	988489	1.3807e+06	657496	694527	967907	1.07985e+06	1.00487e+06	1.04913e+06	911462	923612	575099	917086	795100	953933	876627	738438	581269	643086	428895	652710	882725	741006	622338
6.35_816.5146m/z+	816.515	6.35498	0.00503776	8.07341	col0_co_2h	srg3_HL_2h	42	46990.9	59801.5	10492.3	6659.22	18225.9	2181.1	2229.67	3098.08	35678.3	27887.1	13319.5	7011.3	5034.26	1777.6	1820.48	6719.78	45335.6	22849.4	10736.5	5878.1	8448.82	4272.82	1331	2744.08	44045.8	27907.9	10407.3	7132.69	2378.7	7288.8	4790.8	6786.8
2.51_542.4260m/z+	542.426	2.50557	0.00507978	1.63205	col0_co_7h	srg3_HL_7h	4	260761	167632	173349	216462	172071	123960	173269	170261	223704	200394	190297	205404	185168	181506	155078	112249	292305	206493	221830	199526	151199	202077	187578	142176	156057	178883	231397	193110	134221	146523	140764	142293
2.76_688.5203m/z+	688.52	2.76042	0.00508535	2.01851	col0_co_7h	srg3_HL_7h	15	71999.9	49120.8	58340.2	72803.5	45747.7	24576.5	48396.6	48815.6	68860.1	54412.6	43650.7	61697.9	44404.4	53992.9	44184.3	32822.1	94511.4	63843	59365.4	57280.8	39217.6	59691.7	52435.6	46550.7	35972.2	55330.2	79243.8	63841.3	29999.8	30263.2	40980.4	34996.1
6.14_556.4391m/z+	556.439	6.14423	0.00529015	2.06048	col0_co_2h	srg3_HL_7h	10	11281.5	9724.33	12691.2	13812.6	11619.2	9926.12	7045.08	6311.59	12845	11746.7	13079.6	8763.58	10838.1	8814.02	9857.17	8732.37	12205.5	8100.46	10991.2	7299.52	7895.66	8272.67	6493.58	7971.35	8036.59	6095.93	12659.1	5475.02	6724.79	6915.98	6192.24	3224.49
4.91_806.5338m/z+	806.534	4.9148	0.00556687	4.76078	col0_HL_2h	srg3_HL_2h	27	9391.9	14579.5	9554.23	6551.22	7113.56	7887.22	2715.78	2742.39	15425	5709.86	3992.23	16266.1	2720.63	1207.18	4263.67	503.137	15315.2	9107.2	9518.85	5582.59	5476.62	5721.67	3208.2	3845.4	6230.86	10416.2	7957.91	4432.16	1584.19	4971.85	4967.11	11144.2
7.86_770.5675m/z+	770.567	7.85992	0.00575941	3.58116	col0_HL_2h	srg3_HL_7h	15	31589.6	26984.2	34445.2	11444.6	14988.2	11053.9	13428	11238	37034.4	32299.8	40725.2	12295.2	12472.2	19840.4	22444.3	14197	41890.3	23301.6	27573.9	14774.3	21273	29401	15078.1	16146.2	30306.9	25890.8	8713.03	18561.5	6014.14	6749.8	11765.6	9636.6
6.00_559.4367m/z+	559.437	6.00372	0.00588818	2.96134	col0_HL_2h	srg3_HL_7h	25	11089.7	17881.7	8466.56	14701.9	11085.9	7542.96	4757.03	8207.71	15466	9535.39	11231.6	21452.7	6123.59	10010.3	8290.56	11172.8	8985.9	11505.8	4999.28	13942.8	5885.76	5822.34	5995.06	11051	10238.5	10862.5	9036.58	18338.6	8364.64	3160.23	2122.86	5831.85
1.44_281.1386m/z+	281.139	1.43927	0.0061048	1.60954	srg3_HL_2h	col0_HL_7h	10	100560	99794.5	113118	88548.6	128964	134789	137010	105095	81196.7	88691.8	160744	88455.9	106844	112493	123195	165839	75009.7	83287.8	99791.8	97161	106411	115451	136380	118183	70802.9	65036.8	104956	75052.3	95117.7	122208	117324	119437
8.20_596.5372n+	579.534	8.20123	0.00612864	1.34945	col0_HL_2h	srg3_HL_7h	4	206241	220154	258302	240936	210684	194427	218391	173728	207563	221768	297386	208391	204563	227134	190405	210205	192041	206037	213012	203134	171458	204194	207480	204380	185224	195908	206169	200730	157834	187859	182840	164422
7.13_965.5812m/z+	965.581	7.1295	0.00643292	1.85278	col0_co_2h	srg3_HL_7h	12	625013	475643	667028	658084	435923	685236	485890	374194	383345	526619	785388	522867	360876	542011	470605	440210	483573	454227	679050	501330	362684	415447	484484	437625	343049	362440	534514	322129	414766	289361	323010	282124
4.77_867.0531m/z+	867.053	4.7689	0.00666023	1.53041	srg3_co_2h	col0_co_7h	12	32028	28852.1	29530.3	23975.9	45102.8	33335.7	37436.6	34318.6	32473.1	26965.5	29822.4	23119.9	37543.8	44735.4	39238.9	28634.3	20939.6	22799.5	31822.5	22578	37591.6	37094.1	44091.9	30379.5	24884	24606.5	35047.5	20998.3	29859.9	21234.7	35929.5	18483.6
2.04_358.2531m/z+	358.253	2.03543	0.00677121	1.44644	srg3_HL_2h	col0_co_7h	5	13307	11139.9	13400.1	13881	18759.8	14082.1	17643.7	13478.9	10311.1	12446.7	17753	13751.1	18946.5	17034.3	18967.8	16979.8	9984.06	10912.5	15424.2	13407.2	14822.6	18156.1	18638.2	15953.9	12469.8	11474.8	16203	11943.7	13315.1	13486.1	14924.9	14156.9
9.92_680.4818m/z+	680.482	9.91692	0.00680181	1.59544	srg3_HL_7h	col0_co_2h	8	24006.6	21396.8	16855.6	41363.3	25697.4	33322.3	21150.7	26876.3	32325.2	25656.2	19302.8	31475.5	29252	28691.7	27113.1	36276.1	27406.2	27599	20497	32566.4	28388.4	30101.4	31466.8	36632.9	42452.9	36886.8	36604.4	41041.4	44482.8	37753.1	38526.3	44560.9
3.27_709.4537n+	751.474	3.2694	0.0068906	8.89216	srg3_HL_7h	col0_HL_7h	48	4738.61	13827.7	3983.2	7771.8	19449.4	23475.6	13350.1	59062.5	12468.4	4043.1	1943.23	8367.31	19351	9015.33	75304.3	7781.94	11842.6	14862.7	879.739	5580.58	17563.4	13469.4	48206.5	10243.8	8372.35	4753.42	426.786	4468.05	49281.7	58682.8	14523.5	37754.1
9.93_562.5312m/z+	562.531	9.92773	0.00690134	1.70939	col0_HL_7h	srg3_co_7h	6	9221.58	11424.4	7818.15	11833.8	5516.45	8289.58	8003.6	12356.4	7694.07	9068.74	6385.38	9875.55	7855.07	11357.8	10587.5	9529.57	8218.86	6319.42	7984.65	9369.31	6673.64	6219.97	8813.43	9492.56	13149.3	14310.8	12487.7	13384.3	11690.4	8741.83	10392.1	13225.2
2.65_349.2949m/z+	349.295	2.64695	0.00697871	1.67842	col0_co_7h	srg3_co_2h	8	105818	64750.1	65129	97226.7	77490.2	38117.7	66994.2	55838.3	85303.5	71416.7	82880.7	77407.4	81750.9	57348.7	65273.3	61182.3	130281	87535.4	99604.1	82781.2	62048.4	82279.1	70677.2	60657.9	77969.5	81189.2	92658.5	96685.5	55636	62862.3	73719.5	62403.9
9.52_963.8127m/z+	963.813	9.52242	0.00698761	30.9224	col0_HL_7h	srg3_co_2h	27	1477.4	1437.1	4075.17	3662.55	0	3208.99	842.04	1251.57	3353.48	4927.15	6908.55	4439.23	2382.58	1822.33	1468.68	1330.08	2031.88	2003.26	5095.05	2055.76	5727.34	420.341	4531.51	1070.43	65262.6	58356.6	1693.91	38655.9	53946.6	30574.4	20467.2	34988
6.45_851.6309m/z+	851.631	6.45227	0.00703874	2.56891	srg3_HL_2h	col0_HL_2h	15	8989.66	4471.13	10301.4	7342.02	8540.93	8700.25	12172.1	5965.52	2515.81	7527.94	6815.19	6311	14666.2	14005	18069.4	12780.9	5209.25	8373.77	8313.11	12269.7	9385.66	9422.48	11732.9	13188.6	4050.76	10142.7	4905.22	7576.04	6703.57	2751.86	6419.75	7463.51
1.04_116.1072m/z+	116.107	1.04477	0.00715516	2.59782	srg3_co_7h	col0_HL_7h	5	2513.57	794.305	2340.42	1537.61	3121.24	2039.81	3375.12	2167.42	1294.77	2254.04	2768.72	738.258	2514.31	3027.6	2461.15	2291.53	970.292	844.216	1733.37	1019.33	2576.16	2660.94	2789.33	2889.94	2694.78	686.813	403.438	417.092	1704.27	551.488	1954.27	742.974
5.82_708.4599m/z+	708.46	5.82453	0.00722851	4.54915	col0_co_2h	srg3_HL_7h	18	4327.47	10535.5	7275.55	3603.72	3939.83	4784.09	8351.09	5544.74	4175.62	1331.69	4196.55	7459.3	4033.18	5793.41	1302.42	3104.07	2046.89	4055.85	9656.65	1948.46	4456.72	3471.55	3458.4	2939.22	5146.44	4850.4	7190.67	6268.14	1124.58	435.843	3239.18	859.089
8.76_784.6486m/z+	784.649	8.76413	0.00731903	2.60842	col0_HL_7h	srg3_co_2h	4	13985.1	12279	17911.3	31815.9	25548.8	13680.5	14119.3	13785	33360.8	23272.2	17316.5	25390.8	36228.7	22018	16984.4	28719.4	29497.4	13879.7	17687.3	24258.6	27456.4	19578.4	11412.7	22291.6	43957.3	45856.9	41980.6	43318	14089.1	30846	23134.7	23751.1
9.16_907.7511m/z+	907.751	9.15948	0.00745818	24.2568	col0_HL_7h	srg3_co_7h	22	2660.16	6535.48	12437.6	1.75201	1590.29	2902.69	5046.37	4504.11	13272.4	14942.6	16853	5783.08	13265.4	3353.47	8185.19	6359.1	5224.33	5749.73	10735.4	1695.03	1454.15	1799.6	3337.74	2263.61	67600.6	73963.7	29533.8	43698.5	36460.6	51013.3	62929.6	54021.6
1.04_338.1930m/z+	338.193	1.04477	0.00748378	2.51123	srg3_co_7h	col0_co_7h	24	4384.67	3449.1	5879.17	2785.11	6948.55	6711.47	6304.49	2740.75	4709.88	5991.77	4990.5	3247.68	7660.2	9274.02	4011.97	5370.89	2792.78	1397.4	3379.13	3113.25	4018.46	7305.5	7305.63	8196.8	3411.49	4906.86	2493.91	4047.42	7326.13	4237.6	7881.31	5897.15
9.87_177.1643m/z+	177.164	9.86828	0.00748479	10.8618	col0_HL_7h	col0_co_2h	24	200.434	0	253.267	981.695	325.579	189.646	347.17	853.112	1440.51	954.555	973.502	1495.54	1526.56	900.807	501.98	954.38	1017.13	964.844	173.661	739.4	1770.08	323.497	246.315	1759.82	3693.09	5251.58	2697.33	3949	5240.03	1947.72	3498.48	4651.73
1.04_260.2221m/z+	260.222	1.04477	0.00763915	2.33645	srg3_HL_2h	col0_co_7h	8	10595.3	4097.96	6466.66	4474.49	13115.6	7094.66	11399.1	4507.41	5819.67	8259.24	8366.53	4825.42	12902.9	10909.5	11246.7	10847	4158.3	7191.64	4995.43	3302.42	10649.7	9207.22	11128.4	8105.79	7566.3	5057.96	4961.24	6061.87	4323.4	5858.05	9287.13	4708.62
8.38_842.6664m/z+	842.666	8.37957	0.00764712	4.80463	col0_HL_7h	srg3_co_2h	29	9166.3	21535.4	7052.76	11036.4	3676.52	11950.4	5906.09	5287.05	17027.7	10962.6	12897.6	22110.6	18962.1	13706.9	7971.74	12190.8	30929.3	25454	10401.9	26318.2	17747.4	14382.4	10343.9	21188.4	45437.7	32371.2	24562.4	26488.9	4542.82	30565.3	16761.1	37541.4
1.01_279.0941m/z+	279.094	1.01148	0.00777965	1.4836	col0_co_2h	srg3_HL_7h	4	68490	42129.2	48644.2	46009.8	44263.6	43265.4	39562.9	30872.3	43106.2	39868.6	54794.6	46418.7	37089.1	39414.1	35991.7	36650.5	40888.8	41442	46285.5	35639.7	35435.2	35992.7	42062.3	37843.1	38644.1	33169.1	40116	32355.1	36443.5	34429.3	39651.7	27836.8
4.73_825.5559n+	826.56	4.73107	0.00779146	3.54983	col0_HL_7h	srg3_HL_2h	18	40539.9	130289	67032.2	71026.5	84160.7	57030.5	25423.6	89889.7	95809.6	75723.9	64586.2	94934.9	70510.3	74314.4	20758.3	51533.8	175887	160172	85425.4	188565	134978	145571	59114	161256	244018	268422	82860.3	175428	126764	51022.6	107448	94337.9
8.97_731.6091n+	773.643	8.96948	0.00779754	3.05682	srg3_HL_2h	srg3_HL_7h	16	20343.5	29543.5	17652.4	15977.9	17483.8	21542.4	26230.9	22556.8	19481.7	28306.2	31400.7	23490.1	35782.3	17488.5	36160.8	20271.8	29499.8	15277.7	24804.5	18022	18246.4	32884.6	17352.1	13538.4	15859	7527.43	17947.8	7579.63	11417.9	1322.66	8928.34	14219.1
3.68_1077.2230m/z+	1077.22	3.68098	0.00781894	3.83276	srg3_HL_7h	srg3_co_7h	32	21664	16988.5	9377.45	7589	3990.14	4539.37	4958.62	8009.86	18368.7	16191.6	10367.8	9442.09	7972.17	4912.26	12033.4	1297.17	14816.9	9875.01	8104.1	4601.23	5947.95	3555.78	4594.92	1076.84	15854	12647	7751.31	7965.91	7274.93	17314.4	11099.1	22475.7
1.20_234.0984m/z+	234.098	1.19608	0.00790972	6.22446	srg3_HL_7h	col0_HL_7h	33	25542.8	58587.1	60458.5	62938.1	100749	154881	268625	37105.1	60953.6	33939.1	65864.5	9344.21	75948.7	131737	75679.6	56329.4	43032	70948	62995.1	33978.4	277945	126857	44638.8	61758	94318	22292	21620.4	19115.8	474195	192531	230694	81975.3
6.54_747.5167m/z+	747.517	6.5396	0.00799022	1.63511	col0_co_7h	srg3_HL_2h	7	100453	148441	99934.8	136355	109937	114225	88302.3	113979	133363	127181	113090	153240	93018.6	98870	92965.9	118029	162283	165619	151049	179806	125946	127522	107998	152288	149103	158303	89196.3	151302	129636	126047	115481	160701
7.75_194.2067m/z+	194.207	7.74643	0.00805392	1.54211	srg3_co_2h	col0_HL_7h	11	9766.98	7896.6	12631.2	7807.06	13991.9	10894	13558.6	11571.9	10295.1	10040.3	10762.6	8085.11	12574	11156.9	11672	9237.79	9773.12	8309.9	12800.9	8983.68	9591.12	12429.4	11758.8	11432.9	8564.58	6440.67	9058.02	8370.54	7985.85	9370.88	9681.48	7829.41
8.31_339.2900m/z+	339.29	8.30932	0.00811557	1.51802	col0_HL_2h	srg3_HL_7h	13	105183	158678	109079	101683	127798	93860.7	87106.3	93677.4	149522	112707	111052	128252	108215	98200	91916.6	68774.1	134289	134433	99689.2	124500	100126	120552	75114.6	102333	98868.5	98384.5	70861.3	70933.4	67334.1	90433	87425.2	85193.8
8.40_871.7483m/z+	871.748	8.40118	0.00830577	3.05811	srg3_HL_7h	col0_co_2h	7	26985.6	30473.7	7120.43	21984.9	33834.8	39072.7	36337.4	39594.7	34177.4	19650.1	8446.36	27871.1	40698.9	60086.8	58774	46660.6	37096.8	38777.2	7020.12	31979.5	50469	39690.5	26354.5	43120	32178.2	48248.3	43376.3	58226.8	76142.5	81890.5	39988.8	66701.9
3.02_363.3108m/z+	363.311	3.0154	0.00843903	2.56437	col0_co_7h	srg3_HL_7h	23	26282.9	13959.3	18674.9	26899.6	21446.2	4940.29	11838.9	9826.92	22736.2	11028.2	20159	19023.3	17917.2	9576.32	18818.2	7527.49	38707.8	18265.8	33351.2	20179.2	14359.1	23559.5	12944.8	13370.4	18422.2	22543.8	30735.3	28896.5	8840.89	8961.55	18202.6	7087.06
8.52_624.5689n+	607.566	8.52095	0.00849179	1.46371	col0_HL_2h	srg3_HL_7h	4	165216	181657	271592	219060	168770	181511	214922	168616	188720	206701	257314	196333	192971	216516	151940	176959	182306	198964	202598	210710	163289	192460	177612	176341	164866	200841	179879	190554	137990	152451	147319	142320
4.60_819.5362m/z+	819.536	4.59598	0.00856174	31.9189	srg3_HL_2h	col0_HL_7h	30	1567.27	18612.4	10896.8	4167.94	27764.5	38340.3	20484.3	87890.2	6679.42	4765.09	0	2009.38	44625.7	7978.71	112630	13828	10692.4	1304.9	3593.19	4040.95	50640.9	15122.3	84060.7	24376.6	4100.25	1236.09	273.568	0	47261.7	46490.5	22918.2	34722
1.09_230.2117m/z+	230.212	1.0934	0.00869167	1.9482	srg3_HL_2h	col0_HL_7h	16	4273.82	6816.31	4910.16	4685.41	9078.41	5571.28	10112.3	5320.03	5793.09	6591.78	6501.84	3686.24	9917.67	12667.9	7184.18	6094.39	4978.16	6558.65	4986.66	3582.01	9056.32	11137.3	7482.58	5901.89	5174.16	4299.51	3709.55	5225.64	4391.09	4728.35	7198.57	3404
7.83_698.4884n+	721.507	7.8329	0.00874321	1.96512	srg3_HL_2h	col0_HL_7h	21	3.40805e+06	2.25824e+06	3.3557e+06	2.02339e+06	3.58002e+06	3.27e+06	4.49909e+06	2.70572e+06	2.31231e+06	2.00657e+06	3.88941e+06	1.85801e+06	3.25283e+06	3.80913e+06	5.31394e+06	2.87946e+06	1.80805e+06	1.81796e+06	2.71428e+06	1.82672e+06	2.51068e+06	2.82181e+06	3.831e+06	2.28389e+06	1.69522e+06	1.83461e+06	2.61329e+06	1.61993e+06	2.89935e+06	2.38274e+06	3.90156e+06	2.35464e+06
5.07_923.5676m/z+	923.568	5.06698	0.00882929	1.6399	srg3_HL_2h	col0_HL_7h	9	21270.7	19175	20154.6	15124	27713.5	19515.2	21745.2	22168.4	21439	15933.3	19735	14149.1	29910.7	27391.7	27723.3	23732.6	15204.7	21146.7	21507.2	20188.4	19533.6	29985.4	31180.9	24281.3	9860.95	17223.2	24738.6	14497.1	18350.4	19252.5	21856.8	16710.9
9.67_667.6287n+	690.618	9.67373	0.00887923	4.73259	col0_HL_7h	srg3_co_2h	28	49524.5	87001.3	20475.6	366813	48987.5	143819	11915.8	256408	192787	174016	77406.5	348202	144199	184194	117963	392932	197954	237450	75253.2	403646	233933	220184	115151	469521	581675	594017	269873	736777	561622	423325	417299	732707
6.92_932.6317m/z+	932.632	6.92328	0.00907703	1.23243	col0_co_2h	srg3_HL_7h	3	4.65911e+06	3.8848e+06	4.01439e+06	4.66734e+06	3.93102e+06	4.27861e+06	3.46741e+06	3.75602e+06	3.70661e+06	4.0691e+06	4.5557e+06	4.40528e+06	3.52367e+06	3.66398e+06	3.33973e+06	4.19502e+06	4.03423e+06	3.62103e+06	4.00266e+06	3.72312e+06	3.5655e+06	3.37608e+06	3.55253e+06	3.63566e+06	3.72501e+06	3.582e+06	4.24152e+06	4.04923e+06	3.6991e+06	3.54723e+06	3.21543e+06	3.51525e+06
10.07_844.7908m/z+	844.791	10.0691	0.00916957	3.96487	srg3_HL_7h	col0_co_2h	23	1466.19	8777.14	9632.52	17060.4	15478.3	8523.67	5701.78	24329.8	10425.3	9327.72	3936.16	22999.3	21517.2	13000.1	13166.3	11137.3	22219.7	20001.9	6241.52	14478.1	17745.1	9323.62	15147.8	23054.1	44818.1	24328.6	20625	48094.4	39407.5	41519.1	24147.7	41373.3
7.70_235.6966m/z+	235.697	7.6978	0.00919602	1.60848	col0_co_2h	srg3_HL_7h	9	11233.1	12229	7265.36	8222.38	8766.02	6060.38	6040.25	7523.34	7640.5	9803.63	7690.26	9392.68	6481.26	6886.19	6579.73	5225.53	8344	9739.87	10347.8	8912.09	8261.64	6697.18	7703.93	7708.42	5508.99	10689.6	8335.33	9011.92	7937.57	4495.58	5636.75	6145.42
10.52_1148.2734m/z+	1148.27	10.5239	0.00925813	16.2482	srg3_co_2h	col0_HL_7h	29	1267.44	2328.51	0	1741.12	9923.6	5437.3	11748.2	9527.35	3290.66	1568.33	9098.41	781.799	10926.7	3147.05	11258.8	5162.25	2537.91	2856.73	1043.98	2202.81	6015.27	4983.72	14503.8	6510.71	0	1704.61	550.198	0	819.03	1129.28	1998.65	744.628
6.97_958.6472m/z+	958.647	6.96652	0.00926578	1.32993	srg3_HL_7h	srg3_HL_2h	6	312701	239279	275184	295754	283056	263289	247901	256290	293970	297386	341202	302919	265464	271229	226034	284458	329062	267969	298799	302463	294761	295313	245902	295425	334194	329965	269165	349631	418267	297688	308395	368336
7.85_551.4253m/z+	551.425	7.85452	0.00935287	2.23358	col0_co_2h	srg3_co_7h	12	18639.1	16412.7	12391.4	13157.8	7920.44	5682.53	10554	5943.2	7837.29	14300.5	13802.2	11665.9	6778.09	8006.32	6727.86	15135.3	11673.8	11206.1	14068.3	7117.41	5335.6	8374.82	8579.54	4841.8	9462.39	7106.88	7758.81	8310.41	11085.8	4777.62	6339.13	10183.8
6.82_848.5795m/z+	848.579	6.8152	0.00937706	3.65483	col0_HL_7h	srg3_HL_7h	19	9848.87	6999.91	14138.7	27220.1	34082.3	29832.3	21439.8	27431.6	18129.8	14444.1	15594.1	35550.1	34870.8	16721.9	4921.05	17045.6	10206.5	12892	7845.27	28499.9	26785.9	33765.7	16907.2	27728.7	25721.1	41798.4	18581.8	36995	5473.66	5696.23	11552.7	10957.9
10.30_113.1076m/z+	113.108	10.2961	0.00941068	2.36863	col0_HL_2h	srg3_co_7h	9	2879.95	2407.71	4546.53	3154.73	1799.86	1853.98	1177.55	2249.06	3406.93	3383.7	5070.99	2386.95	2909.14	2022.47	2279.25	2571.74	1736.06	4687.05	1588.66	2307.44	1368.75	1500.99	1467.35	1678.45	1889.21	1433.9	2215.89	3063.78	2933.17	1956.8	2086.9	1317.59
8.97_878.6587m/z+	878.659	8.96948	0.00941719	11.0994	col0_co_2h	srg3_co_2h	25	36121.5	47201.5	23854.2	48659.1	3355.88	2843.85	0	7840.38	45014.8	52967	13992.5	37817.8	4012.73	11598.6	3563.47	9991.53	42473.4	46056	19880.1	41060.6	5030.63	9565.88	3583.71	13900.6	31908.8	28606.1	48314.2	45222.8	6748.33	2924.09	5309.18	5143.44
1.02_473.2663m/z+	473.266	1.02315	0.00946532	2.24657	col0_HL_2h	srg3_co_7h	12	2097.08	2255.88	2574.41	3448.3	3387.52	3647.88	2365.78	2078.83	3117.8	2822.69	3775.44	2571.52	2071.32	2158.61	1953.07	1640.72	2494.85	1560.65	2648.38	1931.48	521.374	1349.56	1512.93	2085.56	1625.57	1191.53	3290.96	2105.12	2947.58	2290.46	3159.38	2488.82
8.26_893.6972m/z+	893.697	8.26068	0.0095056	1.74011	col0_co_2h	srg3_HL_7h	5	9710.98	5193.69	4298.66	6623.07	7978.73	7689.23	5435.2	4498.18	4213.5	6247.16	6935.21	6668.21	4590.17	4142.07	4315.32	4553.85	5838.53	5580.06	6329.54	5678.95	4643.38	6383.79	6908.38	4557.15	3955.89	4414.76	5095.86	3156.79	4917.27	2854.88	3609.85	3459.85
7.01_907.5227m/z+	907.523	7.00522	0.00955464	1.22989	col0_co_2h	srg3_HL_7h	3	8.00436e+06	7.23205e+06	7.75931e+06	8.40698e+06	7.32255e+06	7.97621e+06	6.62041e+06	6.98485e+06	6.47259e+06	7.71773e+06	8.48173e+06	7.75049e+06	6.17131e+06	7.12542e+06	6.0059e+06	7.61461e+06	7.24958e+06	7.11212e+06	7.58728e+06	7.08474e+06	6.40269e+06	6.82589e+06	6.6137e+06	7.11023e+06	6.15736e+06	6.34345e+06	7.20573e+06	6.74038e+06	6.64797e+06	6.64673e+06	5.83229e+06	6.40594e+06
6.23_63.7367m/z+	63.7367	6.2307	0.00961401	1.25532	col0_HL_2h	srg3_HL_7h	5	14383.7	12750.8	14722.9	15449.4	11479	16210.5	13887	14085.6	14804.3	13419.2	16178.1	13836.1	12624.3	15394.2	11985.4	11920.6	13429.1	12966.1	14419.9	14359.5	11106.3	12636.8	10532.1	12418.6	14460.1	13735	16801.3	12637.3	12456.8	11030.9	11885.4	11019.8
1.21_307.2155m/z+	307.216	1.2123	0.0096907	2.73669	col0_HL_2h	srg3_co_2h	17	6767.35	3861.19	7489.47	5438.12	3112.33	2620.38	1745.7	1976.28	3359.25	7579.42	9301.47	5634.46	4519.86	3907.22	4148.21	2792.81	3815.84	4733.74	6715.35	3912.57	3768.02	6015.31	6699.3	2306.5	6288.03	4146.29	3938.65	3550.47	4319.45	3597.54	5436.37	4436.86
5.40_1065.6598m/z+	1065.66	5.39673	0.00978298	1.55296	srg3_co_7h	col0_HL_7h	8	10835.6	10191.4	14104.6	10777	21726.7	12696.2	15342.1	16238.6	15651.4	12605.7	11662.3	8747.46	15486.5	15384.3	16692.9	13337.3	12980.5	10988.7	13715.3	12300.3	18024.9	16272	19525.2	17352.4	7918.67	11017	15791.7	11104	14358	13107.5	14442.1	9033.31
6.94_756.7186m/z+	756.719	6.9449	0.00990201	11.2504	col0_co_2h	srg3_co_7h	60	14108.3	14439.9	24429	3649.88	13772.4	3365.36	5657.15	2419.86	22223.4	3574.24	4775.8	5740.38	13337.1	5340.49	8667.19	0	2021.58	3206.11	2.26129	0	5023.3	0	10.0463	0	8671.58	15582	2147.88	2612.75	0	1.77197	5225.79	0
7.01_50.3128m/z+	50.3128	7.00522	0.00996152	1.85881	srg3_co_2h	srg3_HL_2h	13	5671.62	4399.61	3948.58	3734.99	6355.93	4497.74	4648.18	5481.95	2743.2	4309.68	4364.42	3646.08	2007.21	2765.2	2712.82	3803.61	4025.99	3839.61	4762.02	6272.11	4018	3832.32	5119.53	6417.39	4009.23	3267.54	4497.48	3723.38	4432.62	4985.1	3070.97	3119.14
9.70_149.1463n+	191.18	9.69535	0.0102562	20.0179	col0_HL_7h	srg3_co_2h	16	2134.71	4339.67	0	3315.92	1565.19	2780.1	928.131	3310.82	12128.8	10121.8	6058.66	14530.5	10411.3	6067.41	7186.26	14596.5	9200.57	7405.58	571.662	9295.83	10156.6	7705.91	2622.37	8314.12	47886.7	55365.2	22562	46024.6	39211.6	36738.8	30787.9	45024.5
1.44_294.1104n+	295.118	1.44467	0.0104609	1.50369	srg3_HL_2h	col0_HL_7h	6	123522	125752	137891	118794	143612	156243	148423	125479	97497.1	100126	182810	104542	123736	135927	142690	181129	94781.3	100252	123250	110211	122761	130790	154155	142354	90118.6	79291.6	124600	94023.2	112622	134604	133471	137375
3.82_668.4508m/z+	668.451	3.82148	0.0106638	3.92459	srg3_co_7h	col0_HL_2h	29	5194.7	5303.82	4732.9	2266.98	6225.97	2765.59	7866.5	7909.46	2065.81	2451.4	2467.15	983.755	9771.93	8364.73	5108.75	4989.21	2699.82	3307.07	5999.43	2592.82	7076.41	8095.15	10767	5333.02	5118.45	1224.26	5761.88	4230.26	5931.31	1533.75	5683.08	3946.81
10.08_562.5337m/z+	562.534	10.0799	0.0107041	1.86867	col0_HL_7h	col0_co_7h	5	9937.22	7909.87	7661.02	21560.4	13820.8	13946.8	10297.6	14743.4	12604.4	13963.8	10812.4	18122.4	11267.6	10896.7	10647.5	10069.3	10376.7	12653.6	9268.89	10305.2	14541.3	10809.5	13224.7	14048.9	24689.8	12283.5	17120.9	25519.5	17596.8	14351.7	18655.2	24437.1
8.55_648.6096m/z+	648.61	8.55337	0.0110623	5.80898	col0_HL_7h	srg3_co_7h	25	3372.8	2519.37	2101.47	3626.27	3230.56	4787.06	2989.16	2817.17	465.521	2487.62	2448.73	3170.58	2026.08	1094.02	2350.66	6793.08	1658.17	437.766	3433.73	2707.61	1034.37	3404.96	1836.49	1717.4	11674.2	4456.57	18392.3	11909.4	1283.5	4368.59	2454.35	4989.29
8.37_341.3050m/z+	341.305	8.36877	0.0112127	1.36333	col0_co_7h	srg3_co_2h	5	28907	34913.7	35290.6	32957.5	25857.1	23935.2	28640.3	31570	38388.1	33642.7	29539.1	36099.8	30602.8	29264.5	26525.3	24722.8	39071	37155	35254.3	38490	27606.9	33390.1	23219.1	35364.3	37743.2	37341.7	27862.4	33603.8	25462.1	33134.8	32543.9	27984.1
8.72_1126.7489m/z+	1126.75	8.7209	0.0113681	13.63	srg3_co_7h	col0_HL_2h	23	7420.28	5115.45	6180.78	8795.33	37029.9	21309.9	22699.5	15977.9	1746.27	4789.15	4204.56	0	54012	31061.5	28076.2	32509.6	4364.92	8791.97	5905.41	5058.48	14607.1	52108.5	53774.7	25895.2	4386.97	17492.2	4463.26	8851.8	13817.8	15096.8	32386.2	19539.3
2.37_576.4108m/z+	576.411	2.37048	0.0115227	2.62062	col0_co_2h	srg3_co_7h	15	6810.91	4164.2	5668.49	5677.3	3880.89	5441.97	3126.48	2623.51	4080.36	3927.75	2687.05	5977.52	4933.07	1699.93	3040.5	2414.56	3952.89	3019.73	7237.45	5768.59	1572.77	2409.03	3544.14	991.461	3232.3	3116.1	4286.07	3832.37	3142.92	4486.7	3079.29	2298.96
15.96_291.1187m/z+	291.119	15.9645	0.0115228	1.83042	col0_HL_2h	srg3_HL_7h	17	1152.54	976.683	880.514	1284.59	965.328	888.387	624.864	935.03	943.979	1268.42	1668.84	1536.23	679.691	833.105	964.572	1065.76	1353.4	989.084	1052.25	707.421	684.876	757.73	1075.53	725.752	484.62	783.305	905.979	828.264	938.501	747.549	641.265	632.38
8.80_668.6541m/z+	668.654	8.79655	0.0115349	5.57099	srg3_HL_7h	col0_HL_7h	8	6162.36	19336.4	8723.73	5019.34	7928.13	15014.9	26733.4	18953	6300.32	7081.93	1013.89	5322.58	5090.08	13370.5	3733.41	3377.78	6379.14	7612.66	14040.7	3735.09	9599.9	9763.55	8393.99	8411.18	7942.59	1481.66	2557.89	512.758	37749.4	14731.1	4346.71	12781.8
4.03_1154.3282m/z+	1154.33	4.0331	0.011569	1.77956	srg3_HL_7h	srg3_co_2h	12	18415.9	17755.9	10097.7	8690.38	7290.08	7178.66	9187.35	7747.77	13992.4	16435.2	12392	12564.3	8801.49	10471.4	10289.3	5432.82	18036.3	12482.5	11051.8	10179.7	9738.52	5624.22	9392.78	6952.03	16071.1	13445.7	13709	9935.4	8636.16	17367.4	9521.58	20359.8
6.15_928.6005m/z+	928.6	6.14963	0.0117344	1.16708	col0_co_2h	srg3_HL_2h	2	176049	176530	181675	173107	169961	173752	156655	149651	177011	171902	201276	146668	146665	152862	153493	153077	165886	155210	158155	167838	152426	164075	168381	152925	169000	166510	161567	168283	179935	171885	180869	172231
2.29_894.6364m/z+	894.636	2.28942	0.0119446	2.31861	col0_co_7h	srg3_co_7h	16	47187.1	44024.8	44914.6	60860.3	13429	29221	38829.7	28101.5	50952.2	38368.1	29686.8	46270	24827.6	30820.4	47093.1	8312.57	78970.2	41596.2	60319.9	47697	14386.4	42558	28484.3	13157.8	40650.2	45766.6	64317.8	48341.9	30242.3	46626.6	55435.8	54617.9
9.67_395.3671m/z+	395.367	9.66833	0.0120923	3.19765	col0_HL_7h	srg3_co_2h	21	58516.9	86424.2	35733.1	215983	44517.3	97875.7	24313.6	157303	119770	112502	63061.6	192239	94703	117016	87283	185759	123546	138320	65438.4	215013	138125	132839	75013.6	227057	272538	282732	148335	332466	262124	209186	214198	323801
6.70_752.5219m/z+	752.522	6.69632	0.0122296	105.077	col0_HL_7h	srg3_co_2h	25	1937.01	2800.43	756.869	0	1160.01	0	0	445.055	4455.85	1796.15	3917.99	0	1169.64	2236.68	1438.61	460.46	6759.14	6378.39	669.894	4393.89	2769.78	1975.12	2349.66	3504.42	64411.5	51141.3	27067.9	26034.9	17481.8	6768.05	28486.7	8520.58
1.02_721.5059m/z+	721.506	1.02315	0.0123242	1.38851	col0_co_2h	srg3_HL_7h	4	55266.9	38085	37826.9	40893.8	33605.6	39730	39453.8	32147.3	32439.2	37402.7	48764.1	40252.9	32529.4	36515.9	32724.8	31334.7	34142.5	37748.4	42203.6	34063.6	30620	32904.3	33140.8	31466.6	34713.7	32129.9	38082.2	28525.7	30111.3	29966	35569.9	28279
1.04_233.1995n+	216.196	1.03937	0.0123387	1.55023	srg3_HL_2h	col0_co_7h	10	137287	128167	165824	118806	191709	144326	210782	131433	132439	145325	170830	114469	188138	193890	188272	143789	109232	130777	116137	104489	190109	179786	184007	144454	150563	106871	119326	111259	122470	150661	200244	100379
9.98_928.8337m/z+	928.834	9.97637	0.0123735	30.4065	srg3_HL_7h	col0_co_2h	19	0	6402.61	5737.45	5246.94	4023.58	6936.33	10159	10616.5	54873.9	11865	11613.2	28509.1	25324.4	6529.85	12485.9	15711.4	24627.2	49474.4	8709.21	12782.8	8868.88	18692.8	15265.1	8979.99	184669	218003	9577.03	86536.8	156644	110394	111092	150547
8.36_638.5728m/z+	638.573	8.36337	0.0123942	1.48416	col0_co_7h	srg3_HL_7h	9	454260	584937	463699	440147	512651	374752	403418	408065	602962	470971	458526	537342	484477	420444	408043	298871	582833	598398	471260	553513	445220	516644	362613	449290	462903	490432	304281	361377	341132	384749	413766	346714
1.39_468.1992m/z+	468.199	1.38522	0.0123968	4.04543	srg3_co_7h	col0_HL_7h	22	2547.03	2479.06	413.469	2472.81	4747.11	3372.27	4967.8	8958.03	3861.2	587.885	767.659	3054.08	8264.92	6515.46	5670.02	1123.5	4473.88	2503.58	1073.71	1685.13	7591.71	8587.24	6114.6	5237.55	617.284	4308.76	250.068	1629.36	8822.91	4073.68	3213.5	7573
8.34_787.5995m/z+	787.599	8.34175	0.0126933	14.5906	col0_HL_7h	srg3_co_7h	14	8741.38	5310.31	4868.83	6574.04	3865.85	920.068	4237.11	906.074	3903.94	9105.77	6992.29	6831.81	15469.1	4829.22	8855.66	2465.51	1861.49	4650.07	3207.16	3323.04	0	5647.95	1341.16	761.019	30285.7	30774	29511	22508.1	12250.2	10175.8	23910.4	5888.94
7.13_850.5969m/z+	850.597	7.1295	0.0128252	6.16517	col0_HL_7h	srg3_HL_7h	36	2638.55	13309	7598.46	16506.5	51489.5	9427.36	5372.69	45996.3	24452.4	20849.3	17937.8	38898.7	34153.9	25832.1	6579.28	31940.4	13820.1	7133.92	9575.48	32989	35996	26466.8	15587.7	54252.7	28161	37530.1	12847.6	54238.1	8843.22	5869.69	3418.45	3405.23
5.69_489.3134m/z+	489.313	5.68943	0.0131446	2.33495	srg3_HL_2h	col0_co_7h	20	2797.43	3159.13	3919.44	4385.4	9234.61	5495.62	4278.97	12090.9	5752.04	6565.8	5876.19	3021.63	7937.96	9243.3	5620.81	8372.69	4833.73	3580.77	1667.29	3269.58	6795.01	11957.2	5843.11	5135.65	2295.76	5590.9	3074.26	5532.41	3305.77	7961.08	8209.23	4331.42
6.75_671.5077m/z+	671.508	6.75035	0.0131755	3.888	srg3_HL_7h	col0_HL_7h	5	3608.32	3304.87	935.702	5358.34	6894.58	5799.11	7972.74	7427.52	3729.73	6453.45	7810.77	4246.55	2980.3	5155.03	9566.08	9505.07	688.085	3846.43	6715.97	4979.64	4088.75	6281.95	12865	8817.78	1895.38	4430.85	1935.99	407.525	7937.64	8596.74	8240.81	8932.78
7.13_702.5064m/z+	702.506	7.13492	0.0133784	2.22692	col0_HL_7h	srg3_co_7h	13	7050.77	19962.3	9527.08	14082.3	15204.6	8757.61	14410.3	13352.5	14752.3	23211.6	23305.2	12015.3	16813.2	23690.9	9630.5	15395.4	14918.8	11891	6260.72	16969.3	4474.27	13498.8	7139.5	8588.17	22827.9	15177.9	18264.3	18778.7	8897.44	8585.36	7083.54	9809.89
3.63_896.5847m/z+	896.585	3.62695	0.0134573	2.6875	srg3_HL_2h	col0_HL_7h	16	4679.14	6570.2	6693.11	4417.69	12724.1	5802.45	15041.9	15657.6	5896.28	4389.74	4236.68	5309.96	13024.8	15702.7	15557.3	8032.85	2354.56	7744.03	9471.4	1593.9	13618.1	17870.5	13962	5941.99	4726.79	4848.05	9081.07	811.149	5889.8	15086.7	8584.65	21917.2
5.96_940.5990m/z+	940.599	5.95963	0.0134576	1.60488	col0_HL_7h	srg3_co_7h	2	36995.4	35792.7	35366.8	35904.5	23377.1	36529.4	17257	26342.9	28758.5	45122.9	29773.4	31084.2	23105.4	31627.3	24407.3	30869.9	36242.2	41612.9	25533.9	40564.6	36728.3	15727.7	16610.2	27532.2	36999.1	42451.8	34706.4	40872.2	29824	23976	20987.8	23635.1
7.71_148.1995m/z+	148.2	7.7086	0.0135575	3.39338	srg3_HL_2h	col0_co_7h	25	1355.1	954.72	1189.06	748.237	845.798	1138.18	1970.32	1112.9	806.125	414.117	1318.23	722.995	1348.21	2030.52	2576.48	864.198	573.841	500.449	862.047	73.2809	992.613	968.415	1917.75	1323.71	356.105	806.885	965.484	215.751	1343.06	1027.1	1747.2	954.159
6.21_63.3703m/z+	63.3703	6.21448	0.0137925	1.47318	col0_co_2h	col0_HL_7h	3	4910.44	5212.24	4993.64	4859.41	4148.25	4436.74	3543.45	3620.56	4403.49	6270.29	4828.65	4184.6	3537.61	3866.97	4225.37	3349	3912.03	4192.09	3330.26	3956.85	3038.09	4697.8	4195.42	4178.42	3629.94	2858.07	3181.91	3889.71	4110.98	4473.1	4345.55	2701.11
6.54_429.3719m/z+	429.372	6.5396	0.0140414	2.33126	col0_co_7h	srg3_HL_2h	15	19572.4	40998.7	27633.6	23243.2	10624.5	36944.1	13192.7	14646.4	14827.4	22831.1	29893.5	16256.6	4457.53	11219.3	16811.5	16195.5	29323	30789.8	31121.7	22260.3	17322.2	10633.1	8718.65	15579.8	23550.1	14195	8883.75	10077.2	17735.3	15326.6	9241.94	10911.2
7.24_312.2664n+	313.274	7.23758	0.0140426	1.45472	col0_HL_7h	srg3_co_7h	6	79905.1	69095.7	73947	87232.6	70127	77405.7	61690	68376.7	69884.8	88749.8	89799.1	90628.8	71048.8	68265.9	62909.4	93379.8	73441.5	73023	78025.1	82077.7	67248.1	63368	53323.5	83983	78856.2	89608	108460	112828	87776.1	84458.3	71449.4	96494.2
6.91_794.5772m/z+	794.577	6.90708	0.0140947	1.33668	col0_co_7h	srg3_co_2h	7	1.11983e+06	976660	966019	1.20752e+06	1.0112e+06	1.10307e+06	757708	1.01115e+06	1.1441e+06	1.29157e+06	1.34886e+06	1.35863e+06	1.04238e+06	1.08481e+06	874336	1.28853e+06	1.27493e+06	1.36951e+06	1.17555e+06	1.37048e+06	1.0918e+06	1.13537e+06	944366	1.21155e+06	1.31388e+06	1.35192e+06	1.0908e+06	1.37051e+06	1.46327e+06	1.15823e+06	1.01099e+06	1.25644e+06
5.72_802.5686m/z+	802.569	5.71645	0.0141082	Infinity	srg3_HL_7h	col0_co_2h	112	0	0	0	0	0	1417.62	0	358.755	0	0	0	0	1537.97	0	1049.09	0	0	0	0	0	513.12	207.078	0	0	0	0	0	0	0	42855	3607.08	61814
8.60_579.5342m/z+	579.534	8.5966	0.0141643	3.31402	srg3_co_7h	srg3_HL_7h	13	11727	8684.16	11155.3	11195.5	13214	9167.23	6975.74	8566.88	15457.1	8808.86	2967.79	6166.58	15417.7	5072.42	12022.9	11060.7	12724.5	12797.3	19335.3	6661.69	12436.7	18499.3	13276	11416.5	7602.17	16223.5	6278	7173.55	6447.12	1544.78	5180.26	3613.63
8.46_873.2687m/z+	873.269	8.45523	0.0142288	1.94481	col0_co_2h	srg3_HL_7h	11	83487	63147.4	51399.3	62080.8	66050.6	46886.9	43536	52364.4	40444.9	71029.8	44529.9	49670.5	60286.7	39252.3	42868.6	35914.3	58169.4	47955.7	56675	43404.9	52486.8	47166.9	42302.9	41039.4	49854.5	21803.9	46231.6	36245.6	27905	34001.8	48316.9	23524.6
6.07_141.1451m/z+	141.145	6.06857	0.0144323	1.53505	col0_co_2h	col0_HL_7h	8	10086.5	10290.7	9270.52	8590.56	7408.97	10005.4	9384.44	6473.11	8436.1	10020.2	11698.6	6854.08	9390.85	10137.5	7565.65	8668.25	10364.4	8413.04	9354.21	6711.94	7657.73	8281.89	6541.24	6733.23	6779.81	6943.51	6049.24	5137.6	5825.67	6563.42	8608.15	7913.61
2.62_520.3396m/z+	520.34	2.61992	0.0144419	4.77095	srg3_HL_7h	col0_co_7h	21	951.59	4366.28	3326.1	1596.96	2369.64	2207.47	2748.57	3471.35	2678.27	1529.96	1820.67	1490.92	3349.49	856.479	2526.5	904.281	2194.44	333.061	1587.75	386.136	2767.13	529.244	1499.48	2312.57	3284.64	3420.08	2738.55	1918.58	6640.36	6920.7	2774.62	5140.21
1.08_230.1748m/z+	230.175	1.0826	0.0144578	2.18425	srg3_co_7h	srg3_HL_7h	13	4269.92	4880.02	6063.24	3413.19	8187.62	4702.35	5546.91	3223.6	4966.28	5620.24	7224.79	2973.02	6528.24	7891.01	5047.26	3192.08	5191.3	5265.3	6378.85	3756.15	6353.57	6705.18	5885.08	4052.01	3827.87	2803.27	3361.65	3244.43	1670.31	2755.08	4590.72	1511.89
8.26_812.6162m/z+	812.616	8.25528	0.0145512	3.16066	col0_HL_7h	srg3_co_2h	19	14202.4	13834.9	8692.22	17840.9	10663.3	13096.2	8967.72	1338.58	16979.9	22024.6	24556.6	16790.3	5581.73	6106.03	13406	21879.4	12962.8	19804.6	21157.9	18559.4	11395.9	10592.9	8693.74	22941.8	24739.7	20337.8	38269.9	24322.9	5090.47	8730.13	5036.54	16097.3
5.59_777.5262m/z+	777.526	5.58675	0.0146073	3.65216	col0_HL_2h	srg3_HL_7h	17	3439.31	11661	11740.7	10213	4849.96	6213.16	4741.2	4289.31	16177.7	12769.5	9201.49	10145.5	8832.97	3421.6	1761.02	7274.57	15607	4953.07	8254.25	11197	7436.13	1805.13	5173.38	8158.28	11307.1	4746.97	8073.99	11016.5	7151.26	1980.22	1797.64	2294.35
6.54_575.5028m/z+	575.503	6.5396	0.015037	1.33577	col0_co_7h	srg3_HL_2h	3	327834	407831	356705	428285	318608	368118	300143	329190	377507	358668	429457	397700	293257	324359	318826	377512	432481	453713	420518	448425	352476	366468	321365	409714	397825	400536	291757	406747	343999	377478	343922	435750
4.18_441.3207m/z+	441.321	4.18442	0.0150708	3.00749	srg3_HL_7h	col0_co_7h	16	4130.33	1280.38	4143.71	2239.74	5047.19	5377.45	2834.92	6025.05	3668.99	1785.44	2944.89	4156.89	6338.94	2721.65	3026.77	6424.96	2323.54	2152.34	3076.21	1777.64	2007.7	5485.32	8350.29	8965.02	1950.89	4649.58	2313.49	3554.63	6690.39	6360.58	8654.74	6353.42
15.96_290.6191m/z+	290.619	15.9645	0.0150974	1.5388	col0_HL_2h	srg3_HL_2h	8	5220.28	4056.61	3614.92	4641.19	4263.14	4131.72	3465.83	3943.41	3220.38	4869.9	6240.7	4320.49	2528.3	3230.48	3555.06	2806.96	4350.01	4258.5	5335.68	3773.87	4017.9	3616.5	3446.94	4028.09	4518.48	3032.33	4367.53	3314.14	3253.32	3580.31	3498.96	2944.08
16.96_290.6193m/z+	290.619	16.9607	0.0154718	1.51887	col0_co_2h	srg3_HL_7h	6	5437.66	4667.56	5164.66	6051.13	4929.36	5912	5202.87	4233.42	3293.16	5252.16	6696.93	5049.46	4145.77	3780.16	3511.65	4482.6	4494.02	4817.78	4065.19	3622.6	3478.46	4951.98	4993.87	3585.07	4089.26	3967.68	4183.76	4582.54	3654.65	3376.67	3762.83	3243.3
7.22_665.4433m/z+	665.443	7.21597	0.0154875	7.82714	srg3_co_2h	col0_co_7h	15	3377.52	7762.83	10667.1	13286.1	28954	21408.1	31269.6	28839.2	11639.6	12963.8	18315.7	7974.66	19922.2	26854.4	32701.2	24711.4	0	1479.76	11221.9	1412.1	21644.3	14315	20088	14611.3	2009.41	12172.2	5620.19	6845.21	20597	14520.9	18890.7	19781.5
8.04_677.5842m/z+	677.584	8.03912	0.0155268	1.99437	col0_HL_7h	srg3_co_2h	11	60656	91183.1	54935.2	50897.3	66278.2	32606.2	44153	43007.5	101987	61948.2	49634.1	92132.1	73761.9	44312.7	60057	44650.3	100653	94056.5	68240.1	91271.9	84104.9	58477	31727.8	64859.3	110175	102004	67603.4	91260.2	62285.2	59946.6	72491.9	57130.9
5.24_806.5320m/z+	806.532	5.23992	0.0156505	17.8679	col0_co_2h	srg3_HL_2h	31	14434.9	58572.4	30259.7	23856.4	8155.18	3438.68	4629.78	5278.81	49946.8	36627.9	1831.86	24065.2	2164.02	2206.28	2744.34	0	36387.3	18554.9	22619.6	8579.01	1664.19	3411.63	2174.3	2370.78	44022.7	33572.6	7173.06	12875.1	1838.22	36277.5	10374.9	40219.8
4.38_313.2747m/z+	313.275	4.37895	0.0157873	3.73751	srg3_HL_7h	col0_co_7h	13	5832.37	3110.39	2794.77	3499.76	4059.42	3311.26	3213.39	4135.56	3311.18	5538.67	2278.27	4653.5	5162.62	2270.43	3332.21	2465.13	3648.37	2478.25	2275.29	709.641	2968.57	2374.77	3154.13	1910.99	1516.72	3589.03	3217.49	2206.11	17435.2	7641.99	4550.22	4427.12
9.92_720.6654m/z+	720.665	9.91692	0.0160353	149.813	srg3_HL_7h	col0_co_2h	37	600.657	0	526.931	0	579.142	1028.91	0	1603.45	1760.87	3263.85	1084.9	1757.33	550.187	1703.08	1714.48	1091.02	3306.21	1341.39	0	6451.56	0	2094.32	4005.11	5111.66	41713.2	41573.4	18724.7	53552.1	59181.2	26436.8	30412.9	52896.1
8.48_894.6588m/z+	894.659	8.48225	0.0162086	1.75353	col0_HL_7h	col0_co_2h	15	30221.6	19916.5	23375.2	37401.2	48990.6	39913.6	34060.4	39709.2	25190.3	41237.2	43639.7	50766.3	43112	41969.5	25453.2	58576.7	29043.3	21897.2	29059.5	39602.1	41697.8	42678.3	37456.6	61177.7	35773.3	45729	57666.6	55323	29427.7	21771.6	29550.8	34357.7
6.60_275.3799m/z+	275.38	6.60445	0.0162414	2.60184	col0_HL_2h	srg3_HL_7h	13	4042.74	3885.81	7663.32	7658.29	6548.33	6710.37	6376.53	3146.92	9074.47	9286.34	8233.85	5862.36	6776.76	5739.03	5894.27	3871.56	8347.05	5567.58	8481.68	3647.87	6901.73	3812.47	5838.89	4092.05	6246.98	6807.16	5794.4	4980.59	2771.75	3652.76	4283.63	1766.48
6.91_615.4975m/z+	615.497	6.90708	0.0163448	1.40168	col0_co_7h	srg3_co_2h	9	232036	208844	205805	262588	196354	240329	149685	219823	237180	288674	288638	292260	210417	236799	192805	290928	281506	297696	246346	304475	242498	253343	211758	275899	291650	300335	230075	307454	343230	264979	220344	289947
8.83_807.6786m/z+	807.679	8.82897	0.0163654	1.80418	col0_HL_7h	srg3_co_2h	7	43177.4	38058.1	49834	65308.7	35248.9	43990.6	37251.3	40753.8	44350.7	37242.5	58334.7	41264.6	63086.7	38000.2	35087.2	56394.2	53676.4	29708	45459.3	43552.7	53558	48531.6	31437.2	57240.3	66633.5	66287.1	76022.7	74754.2	58453.3	46201.7	70328.8	55655.4
4.65_782.4795m/z+	782.479	4.65002	0.016533	1.8009	srg3_co_7h	srg3_HL_7h	11	22876.1	21037.5	19911.5	17611.9	25872.3	18799.1	25199.4	17198.8	18199.6	19793.3	24634.1	15475.2	18917.1	25557.9	14064.3	17203.2	17089.7	20418.7	22138.4	20851.3	18306.3	25008.1	30197.9	19535.6	17380.5	19710.5	23583.5	15004	13095.9	9717.62	18077.7	10776.1
9.77_383.3669m/z+	383.367	9.77102	0.0166296	3.53755	col0_HL_7h	srg3_co_2h	24	30985.1	44874	20021.8	145391	27856.6	56989.3	10234.6	94023.1	61047.4	64672.1	42137.3	126518	60326.4	60539.2	49430.6	161352	69449.8	71344	42034.1	127955	78190.2	65694.4	55862.8	152119	157434	152637	120874	238019	138397	138474	106352	190510
2.15_613.4096m/z+	613.41	2.15432	0.0167238	121.346	srg3_HL_7h	col0_HL_7h	65	0	477.312	765.275	6623.35	539.196	8443.82	39407.3	3671.71	1795.46	0	27047.9	0	2285.78	4857.64	2125.82	8239.61	9133.3	0	194.929	0	72440.4	6677.05	12049.8	921.262	0	0	2618.37	79.7695	171014	88730.5	46227.9	21435
5.74_780.5391n+	822.564	5.74347	0.0167378	2.6777	col0_co_7h	col0_HL_7h	17	11712.6	31186.9	20972.2	17573.4	17433.6	16585.1	15769.9	32235.2	21144.3	20811.6	7885.76	24669.9	10568.4	15480.9	12584.8	8064.17	23608	21141.5	29561.3	34126	18681.2	19961.8	25367.3	26733.1	10821.9	9518.71	6698.07	13457.6	39190.3	16480.2	9343.42	22460.4
10.52_1148.7753m/z+	1148.78	10.5239	0.0174536	18.1613	srg3_co_2h	srg3_HL_7h	25	2743.39	2789.56	0	830.6	9141.37	2974.32	8666.73	7384.77	1282.24	2286.89	6706.32	1523.64	9439.86	921.264	6271.24	2920.21	1971.97	1750.54	1121.99	2075.61	2588.53	3169.71	11022.9	4058.08	0	2018.64	370.824	0	269.707	982.286	48.5255	250.428
5.72_765.5164m/z+	765.516	5.72185	0.0176263	Infinity	srg3_HL_7h	col0_HL_2h	85	0	0	270.01	1030.18	402.754	21725.5	55871.7	1333.93	0	0	0	0	4547.35	12666.4	4971.57	928	0	0	1342.56	0	25395.3	46051.3	0	0	1008.49	0	0	0	375697	41083.7	423.218	0
2.98_561.8612m/z+	561.861	2.97658	0.0177051	3.11938	srg3_HL_2h	col0_co_7h	13	1518.85	1346.16	1259.71	1106.09	3224.22	3131.95	1500.65	3308.8	2270.52	453.229	837.574	1146.28	5952.39	3606.52	3871.94	940.902	1264.34	273.067	2117.21	952.627	1965.69	3574.16	3872.63	2903.81	952.541	2441.31	753.938	1528.09	1670.56	1632.1	2397.61	1337.98
7.25_186.6881m/z+	186.688	7.2484	0.0179921	8.26264	col0_co_2h	col0_HL_7h	24	1044.58	972.828	3061.37	2161.12	1348.4	1125.66	1456.06	809.58	740.008	922.186	936.852	499.542	799.473	1183.33	1387.82	851.398	887.883	848.667	1402.08	535.005	654.943	520.518	365.506	404.084	169.609	0	384.918	321.694	784.994	567.645	279.537	730.145
8.08_553.4393m/z+	553.439	8.08235	0.0180387	2.15668	srg3_co_7h	col0_HL_7h	14	45668.6	39471.5	32645.1	21406.4	51246.1	29935.5	33784.4	37594.5	38020.6	27876.3	20406.8	17906.2	39304.1	23357.1	30074.6	29698.5	27115.6	35553.9	29206.8	16363.5	45486.6	38703.5	37628	32655.4	27971.7	28144	10866.9	4643	16499.2	26428.1	19230.2	12773.5
6.69_796.5587m/z+	796.559	6.69092	0.0180442	2.69471	col0_HL_2h	srg3_HL_7h	17	51630.8	18167.7	49424	19112.8	28406.3	29260.2	20734	31048	42614.7	26144.6	45353.8	28171.4	22701.5	31180.4	16584.3	23514.5	27772.7	17908.9	29145.3	11788.5	14196.3	8383.35	29663	12550.7	14668.1	14879.4	33842.3	20252.4	7900.88	16056.3	19377.3	9467.01
6.89_822.5666m/z+	822.567	6.89087	0.0182402	11.4257	col0_co_2h	srg3_HL_7h	19	11582.4	6422.26	9953.25	4267.5	7238.01	1109.6	3247.95	2480.92	9731.36	7856.13	8430.75	6063.27	2482.71	467.039	3980.86	1358.98	8304.92	6394.46	8268.07	1222.46	3533.53	4432.42	3178.84	762.323	2272.72	1538.05	886.35	2449.96	1469.82	0	704.856	645.759
1.43_97.0282m/z+	97.0282	1.43385	0.0188964	2.56455	srg3_HL_2h	col0_co_2h	21	740.549	1180.46	1078.71	836.898	2269.88	2051.02	3170.54	1429.83	2143.36	1305.14	1218.53	1349.17	2604.22	3127.42	2266.91	1840.65	1311.23	1298.64	3187.08	1958.98	1594.37	935.833	1729.87	1452.06	1155.61	930.578	1595.48	1128.86	749.09	2267.82	721.17	2414.15
1.46_69.0347m/z+	69.0347	1.46087	0.0192149	3.04513	srg3_co_7h	col0_HL_7h	9	393.898	1510.16	1613.76	743.12	1347.06	1762.12	1893.08	1371.96	1511.8	842.744	1804.19	809.726	522.85	1591.99	1477.69	1716.48	1175.48	767.208	1652.28	914.825	1829.23	1743.48	2070.73	2087.75	393.669	343.103	1476.47	325.623	2364.89	1110.3	1279.47	1173.64
8.04_618.5211n+	636.556	8.03912	0.0192217	1.64699	col0_co_7h	srg3_co_2h	11	715814	1.00125e+06	742433	684820	749684	589494	578625	653496	1.10847e+06	834579	776435	935570	801731	712003	652112	587118	1.13696e+06	1.17139e+06	864533	1.06203e+06	881076	920105	606148	853087	1.05758e+06	1.02798e+06	543118	779306	670249	885111	808788	802250
8.73_779.6696m/z+	779.67	8.7263	0.0193849	13.7788	srg3_HL_7h	srg3_HL_2h	32	425.722	6327.14	1278.46	7005.51	650.791	3011.87	362.115	7231.27	1526.9	2597.58	2511.72	8701.88	1405.67	1530.73	566.844	1999.78	1621.61	7795.3	1707.91	12420	0	1883.76	0	9885.74	15585.5	25052.5	12170.8	16266	7393.1	6258.42	10531.7	51641.7
2.15_774.4575n+	792.522	2.15432	0.0195167	8.19256	srg3_HL_7h	col0_HL_7h	33	7997.23	10377.7	16713.6	31631.5	22219.2	29424.1	84614.5	16125.7	17124.1	12897.2	66708.5	11235.9	18432.6	31614.5	15943.2	19196.8	38524.8	9699.38	10691.6	9325.06	108154	25339.7	21034.6	6206.89	10659.3	8080.06	34555.3	6948.77	256601	128009	69615	39323.2
7.39_116.6269m/z+	116.627	7.3889	0.0206504	2.34238	col0_co_2h	srg3_HL_7h	11	673.752	973.181	1262.79	1004.3	215.134	1022.26	913.876	689.969	815.838	982.54	1081.67	992.061	958.039	516.183	436.404	899.561	704.516	482.349	1008.68	359.171	611.647	409.435	252.377	412.83	1031.71	1106.04	970.972	558.23	207.968	514.976	449.798	498.218
6.85_551.5023m/z+	551.502	6.84763	0.0212092	1.67154	col0_HL_2h	srg3_co_7h	6	78976.3	121340	113714	126276	74155.8	117691	81749.8	104762	120421	126767	132196	140031	81598.2	95916.7	80295.6	110956	84528	119616	97396.1	113596	64070.4	81345.7	67981.7	97342.4	106480	124735	79061.4	129257	102254	106567	85570.9	124855
9.94_319.3511n+	680.634	9.93853	0.0212474	3.60836	col0_HL_7h	srg3_co_2h	30	63328.1	86125.5	30591.9	321610	60090.8	119060	20572.2	215081	118003	122153	73460	262691	118148	130435	90920.4	361201	159740	161798	80049.5	297888	174890	146335	118539	356279	382067	330144	242747	541805	349385	287466	234297	463611
1.24_111.0445m/z+	111.044	1.24472	0.0212521	2.6178	srg3_HL_2h	srg3_HL_7h	9	1504.25	1296.79	753.444	2178.1	1039.08	1003.14	1530.3	1513	670.031	1801.42	1952.87	1474.06	1426.7	1965.99	1212.54	2709.47	1099.24	1331.14	1103.39	1141.42	1804.83	1514.99	1735.91	1224.92	1505.43	1019.28	1195.2	2171.79	910.568	419.937	893.478	570.236
9.05_751.6514m/z+	751.651	9.0514	0.0216348	3.41672	srg3_HL_7h	col0_co_7h	20	8157.66	11748.8	5066.97	14938.7	10169.5	26299.2	12549.2	32720.5	4437.5	18239.1	7016.21	14070.6	20181.1	15401.5	16619.8	47555.6	7231.78	9764.92	8188.01	11288.6	16220.2	10759.6	7787.54	28147.3	10735.3	20545	14858.7	20713.3	16296.7	41216.4	18211.2	48894.7
1.45_460.2681m/z+	460.268	1.45007	0.0217705	1.62005	srg3_co_2h	col0_HL_7h	3	173287	151117	121248	115118	173484	166177	173865	122495	105329	145794	165230	111692	150641	144034	143710	152294	98787.9	121268	145939	73829.2	142840	123448	155607	136082	114969	75097	116718	85810.9	114427	144142	143740	94528.9
9.85_395.3671m/z+	395.367	9.84667	0.0219311	2.7623	col0_HL_7h	srg3_co_2h	27	55997.7	74901.5	32880.2	207247	49121.4	100852	29391.2	147065	104398	104425	50990	155460	88883.2	97438.2	74805.2	167841	119846	139413	61701	204177	119013	123549	80772	212041	246859	232934	135727	286177	244493	164902	176506	290970
6.11_469.2800m/z+	469.28	6.1064	0.0219804	1.71475	col0_co_7h	srg3_HL_7h	12	10616.3	9823.13	8115.3	14125.9	11146.2	7977.84	10282.3	8297.26	12178.1	9710.51	13447.4	6984.66	6717.91	6274.67	7909.97	8128	16309.7	8681.76	11608.3	9804.06	9216.66	11392	9217.91	8273.6	7195.48	10458.9	10374.3	10361.9	6336.91	7691.28	8293.28	4740.18
9.36_475.4138m/z+	475.414	9.35943	0.0222793	1.56398	col0_co_2h	srg3_HL_7h	6	14478.1	23530	24690.9	16930.6	14406.9	18051.9	19737.5	13848	14913.6	22651.2	16864.6	19008.3	17905.5	9060.59	12644.3	12490.1	12694.7	15512.9	18663.1	16631.9	14079	15174.6	17618.3	16759.1	16231.6	15759	18125.5	15720.4	12097.5	13448.6	13298.2	12070.4
6.38_781.5566m/z+	781.557	6.3766	0.0223	4.21558	col0_HL_7h	srg3_HL_7h	15	21158.3	29139.5	22452.9	26948	22636	17598.9	4463.9	17590.5	28721	18117	17076.6	32572.6	17522	25831.9	1376.1	14017.6	26306.8	20850.4	14459.4	38598	11280.4	5770.11	6427.09	24718.8	27625.7	29069.9	21716.7	39312.3	4160.55	4303.79	10749	8712.79
1.43_453.1669m/z+	453.167	1.42845	0.0225315	1.25405	srg3_co_7h	srg3_HL_7h	4	651749	792884	706110	798445	728112	763288	650605	770886	633151	664466	756257	759106	711136	711594	649047	690744	764561	760443	708032	681373	733509	712021	864056	790121	657230	514200	712811	611742	710320	590389	648508	522531
9.63_1055.8571m/z+	1055.86	9.6305	0.0225912	22.8085	col0_co_2h	srg3_HL_7h	22	41326.6	7928.34	1053.91	21921.7	3594.3	12062.5	2601.36	877.945	3620.72	14540	8628.67	11936.5	2604.66	5421.2	3588.64	15701.5	3228.98	3664.48	4789.74	2969.92	9811.48	723.056	0	673.357	3244.76	952.4	11968.2	5077.45	0	1648.63	1518.18	0
9.85_96.5501m/z+	96.5501	9.85207	0.0231573	70.4279	col0_HL_7h	col0_co_2h	38	0	0	0	113.621	143.852	582.768	0	702.581	607.062	323.356	0	1864.87	377.059	86.96	233.356	1105.84	47.4576	343.571	0	1695.22	747.614	327.01	9.81495	1260.18	1474.66	1136.53	2078.39	3312.48	2182.72	1328.02	972.898	2274.68
1.43_867.3724m/z+	867.372	1.42845	0.0232677	1.42084	col0_co_2h	srg3_HL_7h	6	173977	203017	174087	184563	187903	186878	147030	145588	157764	160471	175984	176454	174830	166374	155748	144630	168148	179016	167520	152618	161099	159708	215452	176375	153277	123147	174583	131246	169988	109131	145912	92720.9
10.57_942.9003m/z+	942.9	10.5671	0.0235445	1.49957	col0_HL_7h	srg3_HL_2h	4	53450.6	80803.9	66988.4	90029.4	60068.7	67950.7	69539.8	59272.1	83641.2	58045.4	85639.4	91328.2	69014.3	51293.7	45210.8	54101.8	67245.7	64341	74825.9	47626.2	78297.1	67255	46722.8	62970.6	82779.1	80916.9	79096.5	86544.2	94260.7	70077.4	74462.5	80063.5
9.84_691.6266n+	692.634	9.84127	0.0235812	2.68681	col0_HL_7h	srg3_co_2h	20	526780	681293	359546	2.04358e+06	466931	981016	276483	1.42797e+06	850999	1.01779e+06	797530	1.70369e+06	806017	1.07341e+06	788784	2.14721e+06	1.03631e+06	1.02291e+06	700037	1.83891e+06	1.08043e+06	1.13258e+06	936611	2.09753e+06	1.96691e+06	1.80576e+06	1.88815e+06	2.80907e+06	1.78423e+06	1.6618e+06	1.62618e+06	2.43354e+06
4.20_159.0656m/z+	159.066	4.19522	0.0237416	2.5692	srg3_co_7h	col0_HL_2h	29	199.276	964.526	697.039	746.434	1125.29	1018.15	1859.48	1122.16	832.191	410.838	559.756	728.49	2037.88	1237.54	613.049	1820.53	1187.12	379.648	530.24	627.482	1281.86	2519.85	1871.38	830.273	662.701	1771.32	728.007	883.418	2232.5	1507.39	902.768	1028.93
9.16_1169.3449m/z+	1169.34	9.15948	0.0238339	27.0284	srg3_HL_2h	srg3_HL_7h	28	29403	16423.6	43064.5	24989.2	33250.7	14284.9	27671.8	48873.3	24992.9	64026.5	0	17024.9	83304.6	11251.9	33358.4	34024.7	35051.9	4755.68	34411	25781.7	28031.2	11254.1	24037.5	18475.4	6722.43	7186.51	4965.36	3820.2	3000.76	0	0	2990.71
7.25_758.9484m/z+	758.948	7.2538	0.0239943	1.73002	col0_HL_7h	srg3_HL_7h	14	19142.3	20440.1	17223	12477.3	16147.6	17298.2	13776.9	11263.8	20211	10253.8	13251.3	15554.9	18443.8	8130.36	12351.4	12063	20568	15888	15767.9	20516.8	17523.7	14399.4	12495.6	15720.6	24383.7	23704.6	22482.5	15192.8	12641.3	11455.8	10669.2	14807.7
8.11_907.5632m/z+	907.563	8.11477	0.0242274	12.2847	col0_HL_7h	srg3_HL_2h	31	13227.9	17933	6471.41	17519.1	6113.33	3822.98	3148.16	2255.1	18842.4	21265.1	3393.04	20989.1	2394.04	5514.53	0	2204.9	21765.4	18165.8	10979.6	12841.4	3150.71	3514.54	2178.75	5121.7	33089.7	33261.6	15779.2	42110.1	3267.59	10247.3	3552.37	3875.01
3.50_714.3952n+	756.447	3.49638	0.0242687	3.40836	col0_co_2h	col0_HL_7h	29	9939.22	25330.6	17206.1	18083.1	11670.2	8486.22	7950.08	17227.8	21104.7	10905.4	13894.7	14099.4	15451.4	6459.49	28144.9	6671.23	8434.81	12975.2	3853.26	8988.81	6056.36	6300.25	23465.2	5534.5	5762.25	9117.87	3718.61	2103	10690.5	4344.32	4940.22	6351.73
6.24_63.7537m/z+	63.7537	6.2361	0.0251007	1.75492	col0_HL_2h	srg3_HL_7h	8	4330.45	4019.79	3591.13	3893.07	6337.24	4514.94	3920.83	2606.85	5625.12	5972.63	7334.53	6379.72	3859.36	4775.9	3883.5	4074.75	4283.79	4310.69	5085.63	2783.21	2795.3	4171.03	4189.43	4012.36	5729.13	4109.08	3514.19	5213.9	3780.11	4359.98	3153.67	3129.72
6.58_758.5294m/z+	758.529	6.57743	0.0251969	2.53886	col0_co_7h	srg3_co_2h	4	9062.43	9437.35	8643.82	9113.23	4952.44	4307.04	768.251	6105.87	8603.54	6458.18	9433.03	7945.6	7451	4889.2	4965.39	8871.16	7421.86	11789.1	8760.71	12989.3	10651.7	7380.65	6110.84	8153.36	4011.18	8918.53	1484.56	4151.71	5003.33	6287.02	7721.08	2282.11
5.60_742.4792n+	806.507	5.60297	0.0257045	2.45108	srg3_HL_7h	col0_HL_2h	14	10596.9	15617.6	28023.8	16321.4	18699.4	25124.3	25357.3	24802.7	9970.71	7999.15	19909.1	18242.5	23136.4	25707.7	14557	29718.5	14045.7	12182.4	18120.2	18647.9	12125.5	19477.4	20954.9	24629.8	15227.7	15349.4	15589.6	22363.9	15578.1	43305.6	35026.4	43647.8
1.86_325.2373m/z+	325.237	1.86163	0.0260389	33.4032	srg3_HL_7h	col0_co_7h	37	827.117	511.088	0	560.625	520.005	2649.42	417.663	1365.69	1461.39	551.509	1040.04	942.706	357.89	1750.21	1053.17	2033.71	545.277	551.199	564.404	0	3783.13	1758.74	362.182	1691.4	5826.26	1156.32	2257.67	2826.33	25535.5	14972.7	5617.43	9353.05
1.44_133.0654m/z+	133.065	1.44467	0.0262201	1.50212	srg3_HL_2h	col0_HL_7h	7	37551.1	36128.6	41418.9	35718.2	39644.8	43784.2	45583.6	36428.9	29337.8	31718.1	57617	31539.4	36713.1	41441.1	40283.7	55731.3	28212.6	30247.2	37007.7	33279.5	37164.9	38270.3	46997.6	43001	26765.1	24605.3	38070.5	26507.9	33452.5	40005	39151	37496.1
6.13_501.3594m/z+	501.359	6.13342	0.026382	2.24225	col0_co_2h	srg3_HL_7h	18	19518.8	15492.8	9569.69	18699.7	14145.6	17086.1	10459.2	11317.4	13154.1	6668.87	20718.9	14185.7	7279.66	8604.16	9743.43	12261.1	12115.2	8953.19	13700.4	15203.9	15389	8821.72	12522.2	9566.18	15193.5	10024.2	11176.4	12250.1	4135.8	6496.35	9012.78	8577.15
9.86_978.8500m/z+	978.85	9.85748	0.0264925	Infinity	col0_HL_7h	col0_co_2h	70	0	0	0	0	0	550.421	0	0	0	0	0	3520.07	787.893	0	2749.66	0	0	0	0	846.447	0	0	0	825.556	2125.38	13624.2	0	10458	2221.02	3142.3	2925.62	8610.27
7.00_242.3018m/z+	242.302	6.99982	0.0270676	1.84505	col0_co_2h	srg3_HL_7h	12	8760.2	7106.48	6534.19	5034.7	6179.13	6864.73	4697.72	4883.87	6828.7	7201.19	5326.14	4725.01	5499.93	6626.97	4407.91	5233.83	6546.41	4833.84	7648.75	5001.26	5779.48	5740.11	4543.89	4887.75	7652.68	4878.8	5671.29	3932.32	2564.09	3709.11	4972.9	3623.72
5.36_756.5068m/z+	756.507	5.3589	0.0271741	2.66028	srg3_co_2h	col0_co_2h	20	2734.45	3576.97	4644.46	1372.45	7454.29	12754.5	5530.51	7057.53	5335.28	2200.68	3327.79	5701.94	5677.62	9171.26	9959.14	5273.3	1937.14	6184.15	1766.48	5782.02	6277.2	10595	3879.72	4990.69	4270.3	4238.34	4068.6	5999.2	4659.97	8344.81	4331.02	3780.94
8.84_397.3821m/z+	397.382	8.83978	0.0272865	1.77416	col0_HL_2h	srg3_co_7h	5	33811	33822.1	30281.2	42706.5	32730.7	33887.3	27846.5	35700.3	32093.3	49442.7	36329.8	34313.6	28954.9	32054.1	24772.9	32979.2	21619.2	22830.8	23207.7	24216.7	22014	25040.2	19418.2	19303.1	23799.8	25779.7	28293.7	23075.5	14127.4	43491.1	32225.8	57864.1
11.43_195.1242m/z+	195.124	11.4274	0.0278466	1.40234	col0_co_2h	srg3_HL_7h	9	18689.8	15540	18856.8	17495.4	15723.9	15437.9	15803.8	11941	16531.5	18871.1	19808.1	12216.6	14738	16123.6	13066	13993.1	17670.9	14329.5	16434.9	13615.4	13839.8	11790.6	15802.6	12584.6	15202.8	11429.1	14964.8	12649.8	13634.3	10298.9	12576.7	13821.9
7.58_619.5290m/z+	619.529	7.57892	0.0278591	2.72645	srg3_HL_7h	col0_co_2h	12	10079.7	12840.3	10998.1	9916.27	16602.4	14771.4	5701.68	11894.6	34006.7	19996.1	19138.3	22042.1	23332.1	15146.4	21404.2	10620.7	27833.5	31994.9	10088.4	25046	21935.8	20386.6	9058.73	21202.1	27715.3	36486.9	8428.58	29051.8	40197.9	27259.6	22783.3	29271.3
6.34_451.3567m/z+	451.357	6.33878	0.027909	1.82453	col0_HL_7h	srg3_co_2h	9	56964.4	69637	34838.6	71192.2	35979.3	45867.7	27992.2	44506	55049.1	60233.5	62027.5	76040.9	42234.2	53339.5	28978.2	74750.5	56627.9	55984.8	48746.7	69612.2	45182.3	36124	31871.9	54929.9	62426.5	71265.3	70765.8	77149.6	42048	66487.2	35419.1	56382.2
8.19_757.2148n+	799.249	8.18503	0.0279143	2.31891	col0_co_2h	srg3_HL_7h	17	85300.6	39133.6	44513.6	36045.4	76354.9	32610.2	23053.6	48186.7	47615.7	66446.5	52202.5	37587.4	43984	32409	27915.8	19380.8	28085.5	36601.2	40052.9	42220.5	34477.5	47077.5	57436.6	34130.6	38180.7	19746.8	38819.2	15826.4	21052.1	10939.6	39809.6	16599.5
6.38_740.5303m/z+	740.53	6.3766	0.028097	2.49156	col0_HL_2h	srg3_HL_7h	16	17050.6	27618.5	17990.2	27654.8	22900.2	19632.4	15491.9	24808.9	28753.3	22109.1	20611.3	29237.9	18940	22215.4	12151.2	28582.3	29271	17332.8	19497.9	24593.6	19929.5	15841.9	5700.62	27109.2	27687.9	19109.5	21748.7	22212.7	2395.74	10179.5	8306.63	19539.2
3.89_678.4353m/z+	678.435	3.88633	0.0281786	24.3615	col0_HL_7h	srg3_co_7h	44	6361.32	11477.1	3304.43	5242.59	0	801.81	0	2858.01	10429.1	10439.5	556.866	8236.1	2939.22	526.49	749.793	0	8426.05	5802.91	2011.4	9021.52	596.75	528.85	0	397.261	14906.7	7197.56	5438.06	9556.9	0	1250.85	0	2650.86
6.64_824.5879m/z+	824.588	6.63687	0.0284541	7.46307	col0_HL_7h	srg3_co_2h	24	1854.75	2488.69	1569.33	4503.42	1359.39	1954.74	2440.72	2315.98	4422.59	2441.1	2799.35	3525.3	830.389	3356.31	4418.56	3045.35	0	4491.53	0	6090.1	5298.79	8450.95	5682.84	4607.09	29632.9	13554.5	3661.91	13383.9	30516.4	1441.15	10748.1	5586.25
7.89_1067.6818m/z+	1067.68	7.88693	0.0286549	4.53559	col0_HL_7h	srg3_HL_7h	38	14261.9	10061.7	3189.33	8099.68	11683	37368.6	14446.2	14230.1	7283.9	12343.4	35136.9	31171.3	21936.9	23910.7	5345.52	26149.4	7056.59	23122.8	20516.5	19871.6	10884.7	6381.2	3287.17	22932.8	27200.6	18830.3	25030.9	44471.2	11189.7	5537.54	5393.34	3351.93
8.60_710.6646m/z+	710.665	8.5966	0.0294324	1.2794	col0_HL_2h	srg3_HL_7h	5	239369	258943	278618	234603	241883	218993	240508	217323	225731	301801	280008	239453	204010	255794	219652	202000	249552	220678	245310	241031	207145	259898	236909	229912	193281	194283	244228	201672	167753	194605	247181	208805
5.18_659.4658m/z+	659.466	5.17507	0.0297962	3.52854	col0_co_7h	srg3_HL_2h	17	8780.76	11050.8	4896.86	5685.29	6181.42	5864.34	6800.01	10650.2	3840.05	6515.63	1846.92	9144.81	3240.73	4760.16	2211.31	4340.63	7302.92	17068.1	7027.91	19951.3	8727.01	7153.66	6516.07	9472.31	8710.21	11760.4	4487.97	5615.24	8376.03	7202.84	2898.46	3546.79
9.80_285.2637m/z+	285.264	9.79803	0.0299422	2.07458	col0_HL_7h	srg3_co_2h	8	8793.62	7387.59	7223.63	15206	8327.95	9774.55	8728.6	8411.22	10764.1	14457.6	4251.84	20362.8	13253.7	11452	9978.86	10025.8	10437.1	13290.6	10135.9	15312.7	9241.05	12318.8	10563.4	16703.2	16990.8	14794.6	18087.7	23239.8	13076.3	16000.6	18915.2	20370.3
7.39_746.5691m/z+	746.569	7.3889	0.0301343	2.81877	col0_HL_7h	srg3_co_2h	17	12805.8	28008.4	13764.7	21212	17498.4	13339.8	1793.06	9361.23	26881.3	16748.3	16955.8	24594.1	22245	15303.3	9981.43	12297.6	21162.3	35084.3	15330.2	32046.4	29468.6	18214.7	6684.85	20054.7	31088.1	27754.3	23996.3	35528.3	16157.1	11286.7	5597.23	13186
7.52_965.6026m/z+	965.603	7.51947	0.0305602	1.7744	srg3_HL_2h	col0_co_7h	5	35414.8	29657.7	43572.5	33178	37713.1	31506.9	45764.1	31423.9	31764.2	27116.5	40184.5	27593.1	41624.3	41832.4	50817.2	45730.4	17943.8	27296.9	32528.4	23676.2	38075.6	37755.3	38900.4	34634.1	23527.4	26194.6	49500.5	26729.7	42849.3	22205.1	26378.7	35385.5
7.08_554.5135m/z+	554.513	7.07547	0.0309834	1.31702	col0_co_2h	col0_HL_7h	7	130313	125021	153532	116922	121336	128774	123534	108134	119049	130040	132351	107053	105847	130377	107695	104026	119206	110813	128085	102288	104586	119064	111156	84696.1	97841.6	98797.4	118880	83705.6	117357	111272	100590	100496
9.00_853.6819m/z+	853.682	9.00277	0.030987	1.20953	col0_HL_2h	srg3_HL_7h	2	1.24906e+06	1.74714e+06	1.61823e+06	1.59837e+06	1.35845e+06	1.33217e+06	1.4407e+06	1.36953e+06	1.67985e+06	1.63327e+06	1.44512e+06	1.48082e+06	1.5305e+06	1.25466e+06	1.28753e+06	1.32136e+06	1.49693e+06	1.55637e+06	1.40567e+06	1.44691e+06	1.38444e+06	1.33305e+06	1.22451e+06	1.45407e+06	1.5502e+06	1.44309e+06	1.18881e+06	1.30492e+06	1.30997e+06	1.2708e+06	1.26433e+06	1.31315e+06
7.74_893.7231m/z+	893.723	7.73563	0.0312417	6.14073	col0_co_2h	srg3_HL_7h	20	66539.4	49665.1	51285.6	28716.3	19550.8	31320.3	2731.68	8275.67	64485.4	50725.3	7552.97	11480.8	22458.1	4712.56	6915.85	428.512	58222.6	52809.4	27635	36552.2	30686.3	150.661	604.186	9507.41	38891.6	38286.8	37540.1	24534	9519.25	19444.4	23.2738	2964.67
8.19_95.0499m/z+	95.0499	8.19043	0.0321323	2.22275	col0_co_2h	srg3_co_7h	12	2403.74	1975.16	1934.28	1739.19	1035.79	2024.74	977.46	431.007	2194.5	1381.17	764.037	1621.58	1246.01	1097.1	1126.38	1408.61	2426.54	1736.18	2011.75	1040.74	924.992	781.984	756.7	1159.03	2135.23	2244.44	1297.39	1276.42	1039.47	1560.48	1043.31	517.144
2.26_335.2789m/z+	335.279	2.257	0.0321352	1.56476	col0_co_7h	srg3_HL_7h	10	79551.1	49491.5	52270.5	69397.9	61707.8	33142.3	53211.1	44749.7	54074.6	53874	68563	53704.9	61687.8	39443	54288.3	45476.9	99054	66900.6	68885.7	55114.3	50606	62046.7	53753.4	46768.4	56233.4	59759.1	69900.1	66877.8	46883.8	43023.3	55089	40307.1
7.89_799.6182n+	800.626	7.89235	0.0323841	1.5881	col0_co_7h	srg3_co_2h	8	201534	241466	166353	177711	202507	157840	161936	133767	331841	226647	244310	227288	226817	177535	208457	143919	323565	284612	213536	220158	232250	223874	140368	180998	266752	224479	137691	199792	188492	162612	195114	175591
7.85_885.6668m/z+	885.667	7.84912	0.0329585	4.17303	col0_co_2h	srg3_co_7h	2	11389.4	14724	11020.6	5493.94	2540.56	3350.69	3129.05	1771.41	4309.99	4337.85	4158.58	4405.53	2055.88	8024.46	7362.37	1483.11	6830.3	4457.51	5418.55	1146.57	1016.64	1649.02	5479.64	2069.81	5955.78	3398.55	5826.36	1726.63	7420.81	1089.85	810.943	1147.55
6.59_162.8044m/z+	162.804	6.59363	0.0329733	2.27694	col0_co_2h	srg3_HL_7h	3	10498.6	8620.5	7677.83	4157.05	8619.04	4503.77	8577.29	2746.03	6169.1	5588.27	11007.5	7603.27	1574.35	4345.04	7566.21	3431.73	5120.83	6184.6	7323.63	6286.81	5871.1	3768.84	5645.86	2634.2	6773.81	6840.76	7199.82	6772.33	3130.05	4257.04	2503.72	3703.74
7.82_915.5249m/z+	915.525	7.81668	0.0331085	3.3315	col0_co_2h	srg3_HL_7h	15	54172.1	23262	48738.5	38136.8	16654.4	41178.6	33599	13300.7	21350	30255	58500.7	16155.9	9753.51	21595.6	20784.8	5236.35	37940	14469.1	14891.1	6482.27	19105.1	9793.25	19302.5	13827.6	22859.8	21136.1	24521.5	9344.51	12041.1	13862.7	13529.3	9886.81
5.75_337.2732m/z+	337.273	5.74887	0.0331613	1.89871	col0_co_7h	srg3_HL_2h	10	5584.28	4262.3	4916.12	4562.17	4041.66	5490.95	5695.36	3826.5	4754.11	3947.58	6206.8	3231.71	2833.15	4093.06	3064.89	5805.44	6696.95	10109.2	5286.99	7899.93	3313.14	3251.08	5618.58	5253.82	5856.18	4272.61	8913.08	5049.5	4687.26	3711.44	4646.48	4457.38
5.02_822.5651m/z+	822.565	5.02375	0.0334607	19.0231	col0_co_2h	srg3_HL_7h	30	6348.81	36903	14679.8	16396.4	1130.99	1076.77	0	1724.61	28969	15759.8	1456.27	1374.12	3545.21	0	1245.23	0	21942	14009.4	11014.2	19398.6	418.484	1639.67	0	2096.23	12929.5	5062.02	830.494	2937.88	0	708.567	81.6921	3116.98
5.67_761.4963m/z+	761.496	5.66782	0.033965	1.31891	col0_HL_2h	srg3_HL_7h	3	107826	139099	97227.5	100050	103535	99450.8	84771.8	95058.7	116334	113370	121864	116512	89862.3	95173.9	81834.2	89965.8	108546	106834	90186.7	103117	97562.5	92273.4	71128.1	107007	102269	105381	86812.7	117883	66393.8	95316.7	90967.3	102220
6.03_159.2949m/z+	159.295	6.02533	0.0339674	1.56605	col0_co_7h	srg3_HL_2h	5	2838.24	2830.47	2586.1	2909.86	2726.9	1479.5	1562.84	2413.63	3278.1	2685.82	2791.84	2581.5	2255.3	2054.48	965.163	1984.06	3567.74	3069.61	1778.61	2951.99	1881.47	2308.51	2396.67	2077.58	3532.51	2791.8	2279.04	2251.1	1288.71	1684.32	1827.08	2767.09
6.87_145.1919m/z+	145.192	6.87465	0.0342434	2.45968	col0_co_7h	col0_co_2h	19	549.407	798.832	113.688	354.462	372.454	456.46	501.881	592.732	909.558	447.279	491.15	704.793	279.761	974.206	653.062	399.293	988.959	1394.35	864.853	1219.58	849.611	1109.17	359.333	838.737	1037.49	689.945	864.431	1226.62	680.506	805.949	483.899	701.877
7.67_619.5270m/z+	619.527	7.66537	0.0343532	2.31579	col0_HL_7h	srg3_co_2h	12	19363.1	6013.59	13504.3	14357.8	11907.3	10964.9	6113.52	5874.04	15006.8	18922	12948	16750.7	10328.5	15348.2	10811.3	9820.21	21240	19408.1	9208.28	15540.3	17094.9	13310.8	13936.8	13885.7	14814	28856.2	20171.8	16885.9	28402.9	20717.3	10109.8	15057
10.00_693.6421n+	694.649	10.0043	0.0345704	2.7987	col0_HL_7h	srg3_co_2h	25	329200	374847	208149	1.31408e+06	272706	617565	148635	906935	416444	523712	404245	1.04547e+06	458153	580798	381173	1.43431e+06	622224	579160	395033	1.16836e+06	644553	697357	515415	1.33077e+06	1.27233e+06	1.09512e+06	1.18587e+06	1.89251e+06	1.11061e+06	1.0403e+06	997680	1.65185e+06
4.59_1069.6842m/z+	1069.68	4.59057	0.0348131	2.81317	srg3_co_7h	srg3_HL_7h	25	5110.34	10436.9	7359.24	4492.64	24534.8	8348.77	9894.86	11181.1	8316.37	5170.28	2210.94	4899.19	12795.8	17620.6	3317.05	15380.2	4885.06	4308.2	6817.57	7265.41	17574.8	21362.4	7738.04	9966.82	9947.57	13995.3	5506.75	8974.13	9463.3	1294.65	6677.27	2699.4
9.37_217.1201m/z+	217.12	9.37025	0.0354773	1.80408	col0_co_7h	srg3_HL_2h	16	1462.97	1746.17	2138.45	2034.98	1636.51	1998.03	1220.27	1891.93	1283.47	1873.02	1823.78	1342.74	862.97	1875.26	701.099	867.429	1565.91	1906.8	2483.95	1813.09	1298.54	1269.97	1735.09	2215.57	1461	1614.93	1113.74	2093.42	1520.39	998.835	1061.77	1573.7
7.56_577.5161m/z+	577.516	7.5627	0.0355477	1.99895	col0_HL_7h	col0_HL_2h	2	10144.8	2601.67	14420.7	13446.3	12386.3	12643.6	9908.15	8845.16	9624.93	6489.6	13058.8	9420.05	10896.7	15125.5	11634.6	16378.5	16435.8	14503.8	18095.3	8727.62	14427.2	13368.2	9063.96	12908.1	17376.6	17306.1	23029.7	19433.6	17479.6	17001.2	16846.3	17247.5
7.24_816.6229m/z+	816.623	7.243	0.0355926	1.3666	col0_co_2h	srg3_co_7h	5	2.17687e+06	1.56773e+06	2.09289e+06	1.90512e+06	1.75351e+06	1.91877e+06	1.76896e+06	1.44302e+06	1.6238e+06	1.65874e+06	2.36788e+06	1.69889e+06	1.51159e+06	1.77334e+06	1.71034e+06	1.61699e+06	1.5091e+06	1.42051e+06	1.85503e+06	1.47662e+06	1.37464e+06	1.32991e+06	1.49406e+06	1.46699e+06	1.5257e+06	1.45037e+06	2.03025e+06	1.5623e+06	1.63338e+06	1.47181e+06	1.5658e+06	1.40282e+06
5.38_788.5465m/z+	788.547	5.37512	0.0359257	5.19359	srg3_HL_7h	col0_co_7h	15	14133.3	80807.2	37677.8	41519.3	33644.4	88632.6	26082.6	57685.6	104093	35568.4	35081.7	62988	12949.2	44578.3	77498.3	40463.5	28442.4	28554.1	34569.7	38501.1	26918.9	50058.5	41477.7	48916.9	24955.8	120781	117918	34328.7	71748.8	215691	107075	281001
4.77_822.5647m/z+	822.565	4.7743	0.0361918	5.54946	col0_co_7h	srg3_HL_2h	19	41507.9	61257.2	41813.7	53585.6	34851.9	11289.9	5290.41	28285.6	56770.1	32655.8	1702.18	37968.9	16591.9	6201.3	11076	1888.95	72068	50207.3	29505	46658.2	41333	16661.1	22149.2	26119.3	25482.8	17492.3	8745.62	12413.5	259.466	12136.4	7494.44	18100.2
8.69_648.6090m/z+	648.609	8.68847	0.0362923	1.41539	col0_HL_7h	col0_co_7h	5	41491.5	42682.6	50396.7	57851	37440.3	43152.4	47789.9	42790.5	42395.6	47128.1	40496.3	48900.8	55062.2	49762.4	34959.1	61031.3	42216.5	39741.6	44875.2	41610.8	53935.6	45103.6	41460.5	57855.8	60031.2	51004.9	67655.4	59722.9	45089.5	52008.6	50573.5	48729.2
6.66_755.5211m/z+	755.521	6.66388	0.0364247	13.7766	col0_co_7h	srg3_HL_7h	15	13979	11062.1	11216.6	8815.77	2435.75	1533.55	1916.38	1149.85	9568.54	10533.9	10531.8	6467.54	2979.21	2507.9	813.356	2127.72	13549.3	11783.6	11389.6	9385.12	1894.12	0	3134.07	2179.9	9200.51	2169.64	8377.31	1693.65	0	2014.58	752.434	579.793
6.39_802.5469n+	803.554	6.39282	0.0376881	2.99083	col0_HL_7h	srg3_HL_7h	24	40181.2	39356.4	34784.4	72088.4	55868.4	46473.6	14770.9	58054.1	71661.6	63008.4	46306.8	86778.1	76545.2	67590.2	22493.4	63996.2	30106.8	48672.2	35205.4	85079.2	37245.4	63662.6	30277.1	64864.2	65071.8	70409.3	56483.7	96897.3	5791.16	15505.5	20962.1	54323.8
6.12_487.3552m/z+	487.355	6.12262	0.0377053	1.69635	col0_co_2h	srg3_HL_7h	12	9065	10599.3	13963.7	8486.03	6159.77	8213.08	6617.88	6390.5	7607.98	9720.9	13494.5	8693.4	5576.44	10475.2	7254.71	8291.1	7547.77	7189.9	10310.4	6797.08	7407.93	5607.42	7215.89	6741.82	5994.54	7753.62	10349.9	9020.71	7383.91	7567.81	6287.7	3586.93
7.39_397.3851m/z+	397.385	7.3943	0.0381837	1.46429	col0_co_2h	srg3_HL_7h	5	19567.7	18641.3	26344.1	18071.6	17927	16971.8	13115.5	20111.9	15076.8	12747	14119.6	17974.9	19472.2	20432.2	19539.8	17957.6	14200.7	11910.5	19463.7	17463.9	12749.2	15064.3	14847.8	16916.6	12536.6	13005.4	18292.8	13061.7	16492.4	13914	17057.4	8962.51
8.27_708.6485m/z+	708.648	8.2715	0.0384209	1.39878	col0_co_2h	srg3_HL_7h	2	51088.1	59161.4	36051.1	50641.5	50460.9	44148.5	40660.2	51602.7	40524.6	43793.2	48196.6	30965.5	31868.3	46724.4	41633.4	36013.6	39988.2	40441.1	37010.7	37312.1	44176.5	42665.1	44144.2	44413.3	37580.4	35768.8	44206.2	28264.4	36166.4	32383.2	40635.3	31610.6
7.52_777.5453m/z+	777.545	7.52487	0.0385852	1.55192	col0_co_2h	srg3_HL_7h	8	166981	128018	157116	118250	133149	144948	123101	88251.3	117205	103598	167945	116458	116733	131176	121512	107781	106110	101407	148545	112022	93014.3	84310.8	106269	106632	93365.8	81800.7	148949	93066.6	105547	85010.5	100499	76464.1
9.70_664.6004m/z+	664.6	9.70077	0.0391893	2.59494	col0_HL_7h	srg3_co_2h	29	19402.2	29795.7	13336.1	57416.4	14652	31615.7	11922.4	47075.4	34204.2	35239.1	24858.5	60509.8	31647.6	34865.3	24924.5	59195.2	33655.9	41317.8	20894	61310.9	38983.3	35857.8	26419.7	67893.2	61404.6	70744.3	36864.3	104145	57771.1	66041.8	46096.1	90290.6
6.33_794.5449m/z+	794.545	6.33338	0.039289	5.17096	col0_co_2h	srg3_HL_7h	21	3239.19	9353.51	28460.9	11065.3	6313.09	2386.3	9867.37	2014.21	8126.57	10484.1	11431.2	4860.24	5739.36	7921.24	4156.89	3869.5	9909.83	7778.5	12317.1	8248.91	5324.55	4012.23	10663.8	1086.8	7061.09	5480.76	2554.47	6282.97	789.122	2414.73	3233.79	3641.5
8.62_640.5871m/z+	640.587	8.62362	0.0394448	2.74761	col0_HL_2h	srg3_HL_7h	21	27459.1	64791.1	33980.1	32497.1	43919.6	25040.1	32277.6	29089	74061.9	51592.9	30915.6	55542.9	40145.6	41097.5	41097.9	9451.77	60538	51629.5	26431.8	38599.2	40345.1	51983.5	27734	33788.6	26516.5	41717.5	10497.6	13181.7	14396.9	22983.3	17733.4	22085.5
7.24_56.3109m/z+	56.3109	7.23758	0.040225	1.6884	col0_co_2h	srg3_co_2h	11	1079.75	1228.72	1581.41	1132.31	983.822	605.286	800.942	584.476	1053.25	1381	929.522	1228.43	556.576	758.744	1272.27	908.153	1193.47	994.729	943.182	1134.13	944.871	1465.86	1096.31	777.739	1374.88	1066.87	916.668	1251.04	1194.2	833.871	877.66	1169.09
9.02_710.6447m/z+	710.645	9.02438	0.0403117	17.318	srg3_HL_7h	col0_co_2h	41	0	589.96	2127.83	3255.48	2071.73	4533.15	551.603	6663.66	0	0	2696.33	11103	1951.54	2691.62	442.928	11263.4	2474.24	4759.93	3208.79	16219.6	3238.14	9217.4	6036.14	5523.01	6700.38	32700.5	2158.75	39113.3	21153.6	27546.3	9988.08	44757.5
4.93_515.3400m/z+	515.34	4.93102	0.0410663	2.56826	srg3_HL_2h	col0_HL_2h	16	4508.4	2703	4324.47	543.017	5227.97	3781.42	8909.82	4277.42	3619.97	3370.08	3390.88	1071.88	7893.72	7706.9	8155.62	5657.52	2006.47	2769.94	1764.69	6263.84	5315	10411.4	3741.11	4669.25	1976.7	2454.17	3453.27	3922.55	3098.86	4725.71	6438.85	3107.59
3.26_496.3399m/z+	496.34	3.25858	0.0417431	2.98253	srg3_HL_7h	col0_co_2h	18	3318.75	4647.94	597.447	1558.71	2533.04	2857.37	2331.46	3506.5	7430.78	9001.42	6001.22	6006.22	4680.22	7951.95	1080.82	7109.62	5329.08	5218.8	1443.14	3013.66	7380.27	4017.04	975.382	2703.46	9755.55	7213.79	4271.04	6774.1	11292.9	6839.46	4990.97	7068.29
7.73_332.8746m/z+	332.875	7.73022	0.0437973	1.58083	srg3_co_2h	col0_HL_7h	7	19588.4	9699.62	15729.3	11981.7	16384.3	21852.8	18858.1	17804.7	16031.4	10784.7	17949.1	9402.65	18336.2	19455.3	16202.7	15153.7	15014	13761.7	14243.6	11090.7	16056.3	12556.5	13583.1	14343.1	9338.94	11051.6	15439.2	11550.5	14510.4	12440.5	14311	13278.6
9.37_531.4269m/z+	531.427	9.37025	0.0438124	1.77455	col0_co_2h	srg3_co_2h	10	10931.5	10324	12310.8	13761.5	5029.24	6736.41	9425.36	5479.31	12989.8	7143.19	6672.6	10614.7	10153.2	6321.35	8172.46	5354.66	8318.76	10653.1	9828.77	9965.14	8825.38	8449.87	10048.7	10836.1	6546.42	8352.85	12416.6	6087.98	8264.8	6030.5	7709.48	9962.86
1.14_292.2040n+	293.211	1.14205	0.0445056	2.32465	col0_HL_2h	col0_co_7h	15	33965.5	46956.8	37410.1	44767.8	41043.4	43023.1	13871.7	36628.7	47525	62809.4	58404.6	72897.4	29769.5	53172.7	21187.7	45134.2	29704.2	33174.6	16643.6	24422.7	44049.6	49038.9	37804.3	58582.9	61713.8	26775.1	46255.3	49759.4	37303	53058.4	21989.3	41414.8
9.66_846.7546m/z+	846.755	9.66293	0.0446404	31.5654	srg3_HL_7h	srg3_co_2h	22	3773.75	4900.67	1444.91	5929.4	5096.35	1818.08	1621.25	1511.86	28177.5	28897.2	5313.82	27521.6	18909.7	4399.36	4804.73	7902.23	22410.7	51384.9	12048.2	22109.1	9179.36	7796.11	0	15808.8	79668.5	146646	3092.94	44471.3	65110.9	87570	64345	100129
5.38_593.4563m/z+	593.456	5.38052	0.0453891	2.34316	col0_co_7h	srg3_HL_7h	13	18701.5	32270.9	18535.8	16835.4	13145.6	13336.6	14431.5	7839.35	26069.2	20183.7	19503.4	20321.8	10782.4	17989.5	9725.67	13051.5	26346.9	20309.6	21003.5	25703.1	18260.4	20860.9	2813.82	22751.6	25454.5	18250.6	13611.8	20077.9	12703	6307.77	12081.9	8752.36
7.11_335.2579m/z+	335.258	7.1133	0.0457812	2.5985	col0_HL_7h	col0_co_7h	21	2941.35	15034.9	3682.55	11322.7	8844.13	8077.71	6086.39	5782.09	12879.1	10400.2	4992.16	5734.17	6579.88	9530.31	3798.04	6218.53	8565.89	10515.4	3356.42	3597.22	9616.05	8704.69	2287.2	7390.87	19805.1	20107.6	12276.9	15462.3	13025.3	16145.6	9044.88	14680.2
4.42_1149.6664m/z+	1149.67	4.41678	0.046062	1.38561	srg3_co_2h	srg3_HL_7h	4	13074	20473.4	17181.5	19099.3	19119.6	21138.7	17705.8	21799.5	17364.1	12741.9	14167.3	17089.9	19432.5	20251.4	15867.6	18510.7	18314.4	15273.2	16395.1	17842.4	19851.9	20394.6	18938.1	17981.1	15746.8	16867.6	15939.6	15538.9	20789.5	12044.6	14829.9	9901.63
7.35_116.8787m/z+	116.879	7.35107	0.0462216	1.57652	col0_co_2h	srg3_HL_7h	4	11055.9	13827.1	18952.5	12683.8	13473.5	11569	10348.9	10401.1	8977.29	15765.6	15438.5	12638.5	14637.6	14171.9	8202.16	8799.77	12442.9	15048.9	12957.9	12846.1	11541.3	11362.5	10646.5	11070.3	13680.4	14610.7	14020.9	11216	8148.83	7338.17	9448.85	10914.9
1.87_266.1506m/z+	266.151	1.87243	0.0469027	2.87395	col0_co_7h	srg3_HL_7h	20	3485.02	3199.2	5699.47	10194.9	3701.34	1234.01	5953.51	3252.73	2353.35	3268.69	1865.73	5314.49	2599.93	4864.04	4162.91	1904.47	8951.19	7021.59	6023.18	5892.19	5684.01	5357.83	2363.92	4890.9	5319.19	4141.35	4142.18	8654.43	2971.01	4033.94	2036.77	662.042
9.69_107.0859m/z+	107.086	9.68995	0.0472209	4.60923	col0_HL_7h	srg3_co_2h	27	829.512	618.281	346.261	1440.76	30.9281	1096.63	174.729	844.174	693.316	1594.76	375.979	967.597	293.931	1182.2	750.378	999.085	29.4526	888.691	336.491	1439.6	797.905	686.973	511.934	373.695	2403.96	2234.98	1843.51	3411.07	1239.81	1465.32	1758.43	2458.18
14.71_244.2636m/z+	244.264	14.7082	0.0475924	2.73837	srg3_co_7h	srg3_HL_2h	13	4547.04	1589.96	1812.61	2014.52	2390.28	2225.62	1616.65	3214.37	2272.88	1195.98	5288.59	2128.91	274.718	991.425	748.824	2263.74	980.78	2105.01	1854.81	3354.25	2695.48	4162.86	1681.93	3176.4	1620.05	1175.61	1500.52	1953.99	2494.67	2328.88	2187.78	1826.61
2.77_644.4940m/z+	644.494	2.77123	0.0476787	2.16087	srg3_HL_7h	col0_HL_7h	10	52576	36310.6	34545.2	46182.1	38538.2	34539.6	51155.2	62557.4	46965.5	40801.5	28535.8	38789.6	43105	51098.5	55334.2	51926.6	68084.7	40295.3	49234.4	27052.7	37495.6	59135	58813.1	36938.1	21432.1	30253.9	43062.2	39410	40246.1	82630.8	71208	95814.2
5.67_784.5473m/z+	784.547	5.66782	0.0483272	2.27913	col0_co_2h	srg3_HL_2h	5	72475.1	111575	93243.4	102813	84363.3	72302	37263.3	69374.3	73817.6	100295	40297	91430.4	66133.2	43404.9	35862.2	21376.5	99021	90969.8	87511.9	95798.8	85283.6	52423.9	57897.8	65291.3	101578	68243	66490.9	71540.7	32247	95033	61867.7	138562
7.25_56.3273m/z+	56.3273	7.2484	0.0486437	1.747	col0_HL_7h	srg3_co_2h	12	1394.51	1422.12	1188.33	1626.22	1508.48	1248.42	1302.62	701.95	1533.39	1568.86	1355.7	1147.63	2088.98	1540.7	1061.82	1357.73	1379.04	695.827	1819.88	1396.7	1624.52	1406.16	1170.35	1824.67	1601.58	2038.2	2302.75	2375.77	1928.91	2043.22	1547.06	1887.26
4.87_97.1018m/z+	97.1018	4.86617	0.0491001	4.08398	srg3_HL_2h	col0_co_2h	20	527.548	481.962	315.234	157.344	950.16	842.919	1222.08	1285.86	801.539	1035.37	576.003	609.208	1248.73	2473.33	1154.65	1176.11	790.337	1601.36	1049.17	232.862	966.382	1151.54	2048.69	254.606	304.114	1350.72	309.922	243.347	400.285	1363.59	890.327	758.855
7.88_1009.6285m/z+	1009.63	7.88153	0.0491275	1.80945	srg3_HL_2h	col0_co_2h	21	67713.9	102965	67517.6	104512	94285.8	169460	167160	176910	79327.2	162088	108854	204258	121791	208715	117366	172242	59602.5	101962	76113.3	136371	117294	149711	122869	183645	111963	147599	127724	199125	139749	193906	94482.7	158188
6.38_561.4522m/z+	561.452	6.38202	0.0493785	2.27619	col0_HL_2h	srg3_HL_2h	8	7980.09	9020.85	8369.93	7363.51	6308.42	6731.5	2613.62	6256.27	11907.2	9958.33	6567.5	16011	5442.05	3505.5	9145.73	1432.34	5983.06	5961.1	1433.17	7940.28	7031.55	3625.39	4566.13	8195.7	13167	8251.51	9337.03	10613.7	5011.46	4719.41	3691.91	8206.85
2.29_518.3249m/z+	518.325	2.29482	0.0495724	2.43404	srg3_HL_7h	col0_co_7h	40	706.368	1708.05	2059.82	1239.98	1359.11	882.447	1313.33	2281.82	3972.88	3993.35	816.029	1937.46	1678.37	1221.08	1050.34	3327.91	3811.86	1634.99	0	0	2957.23	734.552	1066.74	1015.68	5122.24	2539.76	895.208	3323.31	3675.61	4243.68	1174.16	4164.4
10.01_397.3825m/z+	397.383	10.0097	0.0496095	2.64249	col0_HL_7h	srg3_co_2h	23	222065	258947	119360	821376	171886	391702	91627.9	535353	289147	359200	293980	637024	283644	379112	258828	851303	376411	355587	259417	696087	392605	417019	341838	758176	761614	624961	715814	1.04368e+06	654573	591983	570581	943964
1.44_39.0000n+	142.025	1.43927	0.0497958	1.4126	col0_co_7h	col0_HL_2h	10	12556.4	13695.6	16677	18815.2	15514.7	13862.2	12282.1	11080.7	14022	10642.3	11178.7	11608.5	12757.6	15018.6	11021	13745.8	18842.4	16054.4	17084.5	15048.9	13822.1	13221.1	11029.1	10636.8	12094.3	11056.7	11386.5	14767.9	10361.9	12008.7	18522.3	12515.2
5.67_569.4503m/z+	569.45	5.66782	0.0506854	1.30096	col0_co_2h	srg3_HL_7h	5	38535.7	38712.4	30284.3	36960.9	33391.1	32200.3	37557.7	21665	36631.6	33474.2	36876.7	37314.6	26079.9	32077.5	29992.5	25952.5	35427.9	34015.5	38426.4	33033.9	35253.3	29506.5	30902.5	34964.8	39519.6	36459.8	25552.1	40063.3	30021	26750.1	24367.1	29928.4
9.88_666.6179m/z+	666.618	9.8791	0.0511191	6.73379	srg3_HL_7h	col0_co_2h	58	1064.8	6386.89	1366.34	7581.85	660.482	4140.08	1404.65	17368.6	9234.33	2350.34	649.439	15899	4805.45	5592.21	3534.49	20200.6	5682.21	3651.43	2832.89	23876.5	5776.26	6550.05	2360.75	27374.5	27809.8	26253.1	5822.85	47075.1	30001.6	21541.6	10329.6	48560.5
7.69_824.6233m/z+	824.623	7.68698	0.0513185	1.75352	col0_co_2h	col0_HL_7h	13	35892.3	23992	25767.8	26680.1	30429.6	32414.8	20985.3	22374.4	14241.2	22430.3	18843	17317.7	20487.2	14819.2	23609.8	34422.1	24764.8	20931.3	28294.4	22563.6	32385.3	20812.8	15053.3	24424.2	10047.7	15632.5	15291	23089.6	28550.2	20795.8	19503.1	23401.7
9.37_149.1327m/z+	149.133	9.37025	0.052105	1.4477	col0_HL_7h	srg3_co_7h	6	5217.02	6517.12	5494.81	7502	4403.55	4779.72	6372.9	5676.04	5945.85	5826.08	3821.92	6094.96	5072.94	5890.41	3098.62	5191.99	4823.19	5224.78	5241.19	4490.18	5226.71	3563.93	4578.95	5711.64	7382.33	5527.41	7157.91	7556.32	6124.71	6049.53	5661.61	6500.47
5.71_551.4240m/z+	551.424	5.70563	0.0545807	1.3236	col0_HL_2h	srg3_HL_2h	9	280065	393613	262072	271029	247020	311056	210646	251198	296913	355728	308766	295843	201138	261013	209564	278158	319698	335342	240001	286919	274135	241380	220655	255872	325892	334898	268530	294977	266055	313600	220606	286890
8.53_611.6060m/z+	611.606	8.53175	0.0555359	1.89485	col0_HL_7h	srg3_HL_7h	9	29278.6	19903.8	28434.9	32444.3	21709.9	17772	27085.5	22568.8	21690.5	24811.7	14448.4	34282.5	31460.1	16323.9	17460.2	11369.1	27448.4	33824.4	29758.8	29392.1	22361.3	35805.2	23701.8	13249.2	21903.9	41878.7	33019.2	34487.5	17246.1	15672.9	24687.4	11681
1.05_99.0450m/z+	99.045	1.05018	0.0556282	2.6994	srg3_HL_2h	col0_HL_2h	26	446.607	878.993	709.475	1023.52	916.491	832.285	1052.62	422.661	697.146	146.284	582.752	230.824	1308.39	1857.05	468.442	839.033	566.001	429.369	725.351	424.916	313.109	739.561	599.058	473.238	325.879	372.786	720.223	338.353	413.469	773.23	767.404	635.583
7.30_71.5379m/z+	71.5379	7.29703	0.0558074	13.0073	col0_co_7h	srg3_HL_7h	46	614.316	2081.15	282.094	231.042	2070.52	334.589	1049.48	658.757	2169.03	0	513.861	0	906.415	259.687	656.477	16.2542	1780.65	730.212	1259.09	693.075	1229.73	873.336	294.864	506.714	513.315	491.776	0	0	0	110.966	232.152	0
11.36_113.1076m/z+	113.108	11.3571	0.0559287	1.36799	col0_co_2h	srg3_HL_7h	5	15302.2	11671.9	16110.1	17699.6	12075.1	15905.1	11760.1	11098.1	13103	14945.4	17484.3	12228	12491.5	13714.7	12885.8	13725.1	13725.8	12746.2	14732.6	11753.2	10917.7	11841.2	14399.4	11656.9	11838.4	11087.1	13724.2	11102.3	13402.7	10878.2	9890.17	10261.9
8.06_641.5112m/z+	641.511	8.06073	0.0563518	3.68593	col0_co_7h	srg3_HL_7h	21	8530.06	30414.5	16771.3	9683.71	16948.3	8711.37	10443.2	10249.7	36604.7	6825.31	12875.4	16210.1	14223.3	13194.9	8083.49	6038.21	35927.5	33394.7	24119.5	23793.4	20650.2	15934.6	3583.15	14985.4	20399.1	13748.7	8051.04	10162.5	12199.7	3475.12	11209.5	4921.75
9.91_1113.9561m/z+	1113.96	9.90612	0.0566811	23.3208	col0_HL_2h	srg3_HL_2h	55	23680.6	61995.4	38135.4	18606.4	13967.7	4494.91	30614.1	3170.49	91529.8	3229.07	171698	227806	0	6738.04	4976.69	9479.34	40451.6	119619	54146.4	46908.1	6375.49	29565.8	20010.1	7575.03	6485.55	161261	63455.5	34937.3	22141.7	6229.64	3111.84	7797.7
5.40_1065.1576m/z+	1065.16	5.40213	0.0566931	1.84635	srg3_co_7h	col0_HL_7h	12	11370	11441.6	11956	8926.43	17094.6	8255.63	13117.7	11895.3	13481.6	12644.2	8491.48	8236.05	13317.3	12001	15190.1	11177.3	10863.6	8801.22	12792.9	8794.57	15278.5	16961.7	16360.4	12823.8	5237.61	6693.48	13267.8	8068.93	14223.1	10395.2	14318.7	6853.61
9.21_764.6344m/z+	764.634	9.21353	0.0567448	1.74205	col0_HL_7h	srg3_co_2h	3	18063.6	22044.5	6356.58	22288.3	18041.1	16086.2	16184.2	16064.7	22253.6	28062.3	21533.3	22974.1	19669.9	16106.1	15471.1	25276.6	20168.3	21676.2	20846	20773.7	23199.6	20354.2	13745.9	29885.4	31314.2	30693.2	24592.8	29030.7	27425.8	19553	26587.7	22448.3
9.99_954.8487m/z+	954.849	9.99345	0.0568746	26.3376	col0_HL_7h	srg3_co_2h	29	629.152	1256.69	5113.2	0	694.66	727.019	1750.2	968.268	8861.64	3150.85	2070.98	7624.25	1814.63	1617.21	7232.76	0	3093.76	8705.24	1011.8	3644.72	1930.13	2955.66	1028.2	3219.44	42862.6	44390.8	4639.98	17147.9	21882.9	12181.3	18837.1	25690.1
1.13_349.2227m/z+	349.223	1.13123	0.058212	10.2276	col0_HL_2h	col0_co_7h	21	3808.45	5589.21	5964.83	7936.58	4847.18	4161.18	4277.98	6875.05	8177.29	13472.2	109127	16203.4	9311.62	6306.6	3963.44	78914.5	1684.17	4182.25	2787.36	5717.1	7839.78	5703.78	9241.41	9216.83	13653.1	2271.33	10112.4	8944.13	7958.8	15869.1	5573.78	6485.16
9.78_839.7521n+	840.759	9.77642	0.0586861	1.60905	col0_HL_7h	col0_co_7h	8	99194	122927	93251.5	194471	93527.7	139270	102973	115595	86925.5	151197	93989.6	151950	110522	123960	87037.6	174329	104682	111704	99194.8	120405	121162	108488	110290	134304	165926	147319	196440	191838	134830	163326	133488	175177
10.03_94.6716m/z+	94.6716	10.0313	0.0590577	97.4633	srg3_HL_7h	col0_co_2h	28	0	0	0	51.5794	0	113.001	0	204.659	143.917	55.5527	0	721.159	0	425.692	0	2919.81	144.547	0	0	452.784	281.575	199.987	0	2078.82	1404.63	1179.62	724.811	921.836	902.691	1082.94	829.9	2211.56
9.58_191.1799m/z+	191.18	9.58187	0.0597646	20.2225	col0_HL_7h	srg3_co_2h	35	0	1284.32	941.757	1716.93	775.981	0	144.51	800.136	2356.04	289.193	92.7375	1202.44	1187.57	1424.62	732.982	657.807	2602.95	4776.45	291.378	3484.86	2066.88	657.742	459.192	2503.04	11820.5	13915.9	914.624	8144.41	10373.8	8230.82	3961.43	8499.36
6.48_749.5207m/z+	749.521	6.48468	0.0605725	2.55377	col0_co_7h	srg3_HL_2h	19	32449.6	29976.5	15493.8	31801.5	24946.6	20417.2	9328.92	24218.5	19079.4	31631.9	17271.6	36272.6	23950.2	23610.3	1776.34	22053.3	43445.9	53051.2	31112.1	54704.6	37957.8	29900.8	26698.6	40249.7	43520.7	49726.5	21303.1	52495.6	39783.5	25412	27670.1	28028.2
9.80_915.8134m/z+	915.813	9.80343	0.0614621	24.7638	col0_HL_7h	srg3_HL_2h	21	0	4135.16	6647.36	5624.84	2369.51	3530.58	2580.31	1747.45	33383.6	3666.37	9357.99	8173.58	0	1100.61	5068.45	3011.85	15942	27725.3	1120.82	11612.3	7424.51	4543.66	2722.81	4618.61	92371.7	107413	5759	21810.9	52238.1	54231	32200.8	48210.5
7.10_738.5195m/z+	738.52	7.09708	0.0619563	1.89646	col0_co_2h	srg3_co_7h	13	19283.9	12698.5	25429.7	11582	21590.2	14102.3	14467.9	13720.8	15846.5	14206.6	25732.2	10361.4	13487.5	9949.07	12402.9	11610.3	9390.6	14335	17286.1	8745.67	7925.73	6892.38	7797.29	13765.1	13009	9151.03	10388.8	4751.64	3939.31	9916.61	16406.8	8944.12
6.17_784.5488m/z+	784.549	6.16585	0.0621801	4.0259	srg3_HL_7h	col0_HL_2h	18	5100.35	3314.21	7353.15	2767.72	4990.8	2234.01	3204.29	1720.93	1214.38	2442.21	2475.95	2392.46	2610.43	2789.95	2045.27	3249.46	4987.86	4187.41	2903.08	1357.4	2610.14	2584.81	694.552	2811.07	2097.28	2656.02	2956.18	3232.22	2288.45	14196.7	3954.85	13880.8
6.90_835.6036m/z+	835.604	6.89627	0.0629014	1.39116	col0_HL_2h	srg3_co_7h	5	186071	137084	146083	192322	145644	195473	123641	144775	179003	192354	232069	232929	154215	180005	144873	211051	166623	174121	182155	187264	147069	143835	147406	162882	170367	183012	199326	200869	282696	178654	149591	188972
6.72_686.4883n+	704.523	6.72333	0.0631472	1690.1	srg3_HL_7h	col0_HL_2h	104	379.112	0	357.838	0	0	2891.38	12070.7	2018.21	0	0	0	368.818	601.097	2157.26	765.792	0	0	0	994.452	0	13002.3	22921.4	382.18	0	0	0	384.947	53.2074	564457	57264.2	451.224	1167.3
15.96_297.6142m/z+	297.614	15.9645	0.0636538	2.32713	col0_co_7h	col0_HL_7h	20	1107.24	951.147	485.632	1454.92	980.598	1457.87	1111.12	980.294	914.909	549.066	212.267	824.775	513.191	688.81	751.545	1194.12	1517.14	793.369	1056.04	1598.22	757.015	851.877	840.843	1186.73	226.293	666.938	634.297	605.908	954.915	1209.34	1252.05	478.983
4.42_1148.9968m/z+	1149	4.41678	0.0651192	1.50933	srg3_co_2h	srg3_HL_7h	7	17863.7	32967.9	31571.6	37831.2	34984.2	33521.1	30944.7	36990.7	30335.9	25013.8	24762.7	32283.5	32091.6	32906.9	22994.5	33242.8	32061.9	28610.3	28896.3	34040.5	35816.9	34955.4	29920.6	34498.6	31387.7	28804	26319	32000.5	33518	17822.5	20763	18295
2.33_313.2371m/z+	313.237	2.33265	0.0652029	9.67418	col0_HL_7h	srg3_co_7h	41	2973.18	8477.41	3429.81	6713.02	2271.73	0	0	6866.32	17814.8	1212.58	2167.8	3086.82	2782.73	1069.43	962.755	574.464	19005.6	271.616	3428.1	1235.05	688.377	3357.95	0	0	898.353	9152.61	28732	361.912	1514.69	3195.23	2119.97	1357.69
1.02_113.1078m/z+	113.108	1.02315	0.0662593	1.68391	col0_co_2h	col0_HL_7h	14	2829.59	1365.87	2127.14	1846.57	1962.49	2157.27	2215.01	1585.38	1337.26	2055.42	2225.9	1178.85	990.614	1880.07	972.555	1728.56	2337.74	2205.78	1672.4	1673.2	1415.53	1203.1	1819.91	1759.84	1084.91	725.144	1483.41	1557.84	1565.22	1632.73	1421.04	978.605
3.37_59.0613m/z+	59.0613	3.3721	0.0665442	2.83233	srg3_HL_2h	srg3_HL_7h	13	2866.56	1348.22	920.309	1247.88	2199.78	1019.5	1532.98	2238.6	1137.86	314.442	1242.86	1425.34	2260.8	2109.81	1721.21	1785.38	1159.5	848.361	1064.85	726.492	2975.79	684.861	1681.16	1381.18	1637.9	1457.66	1059.09	666.209	1014.46	789.234	869.284	108.192
5.13_854.5898m/z+	854.59	5.12643	0.0667696	2.24947	srg3_HL_7h	col0_HL_2h	24	9541.27	15956.9	10195.7	12380.9	11284.9	10815.5	7995.84	19189	6246.39	13616.7	7877.67	11630.2	5202.99	17826	6668.53	16668.5	9340.65	10956.1	6423.39	19034.8	14805.5	23839.6	11270.6	25708	13402.1	23980.6	16121.5	15789.2	13534.1	25146	16977	32906.6
8.61_580.5600m/z+	580.56	8.61282	0.0674736	1.77846	srg3_co_7h	srg3_HL_7h	13	28157.5	45070.5	48852.9	33896	82448.5	46493.5	43099.2	42718	44843.4	39931.4	37747.9	32461.3	49627.8	49142.3	41476.9	21215.5	36274.6	30351.2	44211.1	30246.9	48480	75291.1	45058.7	51221.9	40557.7	42755.1	28573	21703.9	32371.5	20786.5	42756.7	27817
3.38_475.3756m/z+	475.376	3.3775	0.0675506	2.57552	srg3_co_2h	col0_HL_2h	27	2450.92	2510.33	3227.33	1239.83	8714.23	6919.84	3314.61	4704.02	4249.19	1887.36	2539.65	507.457	5454.01	4406.29	5270.56	1958.67	1154.08	2209.15	2857.6	3058.38	3526.72	2952.27	7833.44	3370.39	4119.25	4492.62	1679.91	2685.55	2763.41	4005.82	2748.73	2126.48
6.24_63.5702m/z+	63.5702	6.2361	0.0675731	1.30231	col0_co_7h	srg3_HL_7h	4	15494.3	10866.5	11484.4	12010	11751.1	14517	10422.9	10482.4	12995.8	13253.8	13252.6	10957.7	12259.9	11781.5	11806.3	11176.4	11798.5	13600.7	13639.1	14039.8	12746.9	11043.8	8472.76	9721.55	11533.9	10546.2	12693.6	9380.64	9000.26	11525.9	10978	9252.7
6.41_743.5291m/z+	743.529	6.40903	0.0679068	45.8147	srg3_HL_7h	col0_HL_2h	63	7708.65	2817.06	5069.99	13931.2	12911.4	80371.7	104106	15090.7	5731.57	1064.57	0	6565.69	20385	45375.5	33685.4	6868.62	3841.17	5301.88	12134.4	337.523	80057.3	99333.4	2550.75	3226.44	10586.2	4568.49	6998.62	1102.79	480130	118797	8864.4	4376.47
6.40_684.4726n+	702.507	6.39822	0.0685907	5743.03	srg3_HL_7h	col0_HL_2h	63	0	205.401	625.794	508.68	1031.11	4310.08	15786.8	1117.27	79.9278	0	0	0	1233.53	2727.25	2769.85	462.378	0	0	387.025	0	16477.3	18504	0	0	740.69	178.049	366.359	0	409129	49254.5	0	643.625
7.71_148.4506m/z+	148.451	7.7086	0.0687545	2.98226	srg3_HL_7h	col0_HL_7h	18	2024.32	1084.02	2428.23	966.479	3030.13	2140.55	3266.53	1249.27	1347.07	1106.46	2116.28	500.16	1517.25	2228.08	3074.59	1897.34	481.869	893.908	1478.13	867.044	1041.4	1113.74	1936.78	1717.68	24.1853	1273.15	1187.32	1013.09	2792.28	2856.33	2863.42	1919.13
6.32_594.4727m/z+	594.473	6.31717	0.069152	1.88324	col0_HL_2h	srg3_co_2h	11	28690.1	43070.5	24721.5	30372.9	21196.4	23633.1	14211.3	33478.9	32752.2	40076.7	74610.1	26797.8	24747.1	42014.7	24258.4	50013.1	49936.4	21770.7	33123	44622.9	39205.6	38845.1	30487.5	27540.7	42771.5	38671.5	50339.3	42073.4	11816.9	28219.5	29202.1	25795.6
5.31_808.5498m/z+	808.55	5.31027	0.0693457	3.81285	col0_co_7h	srg3_HL_2h	19	40935.9	41446.3	26421.2	27187.2	38078.8	18687.1	7518.08	22233.6	21213.3	41690	3828.37	45926.9	18374.2	10353.9	6026.44	6019.75	52142.7	29496.7	28522.8	45303.9	24969.1	17209.9	16958.3	18824	43743.5	25700.1	27726.4	23447.2	8298.3	32356.8	11432	37125.9
8.09_580.5452m/z+	580.545	8.09315	0.0709071	3.02473	srg3_HL_7h	srg3_HL_2h	15	11670.5	8517.89	6222.75	2599.57	4358.61	6126.55	6228.62	2606.97	6657.29	1580.75	8040.36	8099.81	5695.6	4256.84	3016.39	861.517	2969.64	2691.73	7870.34	1365.87	4587.84	6310.81	6362.48	5322.38	9734.74	4175.72	12098.5	8241.13	7091.06	15637.3	8405.41	10699.2
2.87_265.2533m/z+	265.253	2.8739	0.0709251	4.54653	srg3_HL_2h	col0_co_7h	18	1686.86	933.203	2512.29	2549.9	2507.49	3020.93	4106.66	3042.62	667.681	995.806	2078.66	1156.3	3782.54	4317.7	2838.91	3219.29	954.536	1388.59	0	770.994	2506.25	3807.91	2945.7	2265.65	1914.56	1492.29	1021.45	1800.6	1731.15	2759.47	3466.41	2789.84
5.71_706.4571n+	724.491	5.71105	0.0726886	250.324	srg3_HL_7h	col0_HL_7h	59	734.906	654.849	0	353.225	798.388	5888.2	15407.7	1349.1	1290.63	337.391	0	0	1976.54	2524.12	2410.4	233.72	634.028	1057.83	0	333.534	7292.45	11487.8	0	242.66	1221.88	0	0	0	268482	36595.8	647.344	142.389
1.04_229.1415m/z+	229.142	1.03937	0.0727723	2.64729	col0_co_7h	srg3_HL_7h	22	49165.1	19919	14766.2	15015.5	19119.8	7063.61	14772.8	17878.3	27323.8	27866.3	23291.9	14267.2	32565.6	15535.9	17007.8	15052.2	49186.4	20040.6	34888.3	16862.4	29204.4	14743.4	11491.2	8358.72	28085.7	20658	27052.1	17292.2	7079.44	10256	15437.1	12926.1
8.19_817.6520m/z+	817.652	8.19043	0.0737748	1.24928	col0_co_2h	srg3_HL_2h	5	71901	66585.4	90414.8	89866.5	60316	68110.6	73362.1	65772.5	75570.6	86114	72599.9	70929.7	69553.8	63290.8	53838.2	68478.8	66272.3	80725.6	75367.8	75344.6	65312.5	62486.4	67946.3	73739.3	78379.9	69944.1	70651.1	74513.6	65725	84635.1	65802	72701.1
9.05_696.6852m/z+	696.685	9.0514	0.0739216	7.11016	srg3_HL_7h	col0_HL_2h	29	2146.09	3996.02	3599.52	2522.81	5648.36	8589.24	7217.37	16032.4	1653.78	2086.74	784.152	1263.81	1537.22	3383.64	1268.94	4070.73	2211.44	2617.95	0	1357.61	7317.83	4125.59	1858.8	2129.2	473.753	2122.49	1718.56	2745.2	14457.9	15796.6	5181.48	5721.03
7.05_170.0914m/z+	170.091	7.05385	0.0743608	1.63821	col0_co_2h	srg3_HL_7h	14	1744.64	2464.03	1392.93	1134.6	1353.88	1630.38	1188.64	1577.22	1786.28	902.497	1474.76	1047.05	2221.88	1376.86	1559.04	1406.53	1099.1	1495.68	2086.22	1464.79	831.585	1499.61	1383.07	1269.66	1516.01	739.442	1004.26	909.437	1013.04	907.222	1260.32	931.35
6.37_429.3724m/z+	429.372	6.3658	0.0751914	1.52547	col0_HL_2h	srg3_co_7h	9	100235	118869	64121.6	82128.5	103199	90862.7	71630.9	90827.7	117416	124968	143964	109457	111434	118528	107049	95423.2	98024.7	106320	86326.8	84139.3	102263	63348.6	75663.4	83743.7	108816	108540	101619	61377.5	93053.6	105911	91662.2	73606.4
15.47_291.1205m/z+	291.12	15.4665	0.0754707	3.18146	col0_HL_2h	srg3_co_2h	16	414.465	380.519	503.397	538.955	326.911	113.129	138.841	257.826	467.028	599.614	926.663	668.645	339.259	373.073	773.308	491.48	337.704	99.3235	715.835	520.22	675.581	376.671	386.345	390.684	52.5009	366.432	441.37	358.871	398.362	414.09	847.643	407.379
11.38_294.2172m/z+	294.217	11.3787	0.0772456	1.36651	col0_co_2h	srg3_HL_7h	6	49716.8	31367.8	49531.7	43402.9	36441.9	38306.9	38152.9	31749.4	39101.9	38515.9	48719.3	32286.1	39194.5	38732	34597.3	35410	35674	34439.6	43082	39217	31844.4	37519.5	38781.9	30759.7	34554.6	37143.3	35910.3	30110.3	33971.6	30804.3	29125.4	33444.7
[truncated: 1,233 more rows]

## Sheet: Suppl Table 2
Supplemental Table 2: Lipid features whose levels were significantly altered upon shifting to the wildtype (col0). The ID of each lipid feature is defined by its retention time, mass-to-charge ratio, and electrospray ionisation mode. Two groups were included in the univariate statistical analysis: control and highlight-treated col0 for two and seven hours. Fold changes were calculated by dividing…
[truncated: 83 more rows]

[truncated: 1 more sheets: Suppl Table 3]
